# Supplementary material for: A reassessment of the genus Oligoneuriopsis Crass, 1947 (Ephemeroptera, Oligoneuriidae, Oligoneuriellini)
Source: Zookeys. 2020 Nov 5;985:15–47. doi: 10.3897/zookeys.985.56649 (PMC7661481; doi:10.3897/zookeys.985.56649)
Supplement: XML Treatment for Oligoneuriopsis lawrencei [file zookeys.985.56649-treatment1.xml]

<!DOCTYPE tp:taxon-treatment
  PUBLIC "-//TaxonX//DTD Taxonomic Treatment Publishing DTD v0 20100105//EN" "tax-treatment-NSO.dtd">
<tp:taxon-treatment xmlns:tp="http://www.plazi.org/taxpub"><tp:treatment-meta><kwd-group><label>Taxon classification</label><kwd><named-content xmlns:xlink="http://www.w3.org/1999/xlink" content-type="kingdom">Animalia</named-content></kwd><kwd><named-content xmlns:xlink="http://www.w3.org/1999/xlink" content-type="order">Ephemeroptera</named-content></kwd><kwd><named-content xmlns:xlink="http://www.w3.org/1999/xlink" content-type="family">Oligoneuriidae</named-content></kwd></kwd-group><mixed-citation publication-type="journal"><person-group><name><surname>Barber-James</surname><given-names>Helen M.</given-names></name><name><surname>Zrelli</surname><given-names>Sonia</given-names></name><name><surname>Yanai</surname><given-names>Zohar</given-names></name><name><surname>Sartori</surname><given-names>Michel</given-names></name></person-group><article-title>A reassessment of the genus <italic><tp:taxon-name><tp:taxon-name-part taxon-name-part-type="genus" reg="Oligoneuriopsis">Oligoneuriopsis</tp:taxon-name-part></tp:taxon-name></italic> Crass, 1947 (<tp:taxon-name><tp:taxon-name-part taxon-name-part-type="order">Ephemeroptera</tp:taxon-name-part></tp:taxon-name>, <tp:taxon-name><tp:taxon-name-part taxon-name-part-type="family">Oligoneuriidae</tp:taxon-name-part></tp:taxon-name>, <tp:taxon-name>Oligoneuriellini</tp:taxon-name>)</article-title><source>Zookeys</source><day>05</day><month>11</month><year>2020</year><volume>985</volume><fpage>15</fpage><lpage>47</lpage><pub-id pub-id-type="doi">10.3897/zookeys.985.56649</pub-id></mixed-citation></tp:treatment-meta><tp:nomenclature><tp:taxon-name><object-id xmlns:xlink="http://www.w3.org/1999/xlink" content-type="arpha" xlink:type="simple">BBCCDF44-6EE9-5FB4-8339-751CFB7FB531</object-id>
          <tp:taxon-name-part taxon-name-part-type="genus" reg="Oligoneuriopsis">Oligoneuriopsis</tp:taxon-name-part>
          <tp:taxon-name-part taxon-name-part-type="species" reg="lawrencei">lawrencei</tp:taxon-name-part>
        </tp:taxon-name><tp:taxon-authority>Crass, 1947</tp:taxon-authority><xref ref-type="fig" rid="F2">Figures 2</xref><xref ref-type="fig" rid="F3">, 3</xref><xref ref-type="fig" rid="F4">, 4</xref><xref ref-type="fig" rid="F14">, 14D</xref><xref ref-type="fig" rid="F15">, 15D</xref><tp:nomenclature-citation-list><tp:nomenclature-citation><tp:taxon-name>
              <tp:taxon-name-part taxon-name-part-type="genus" reg="Oligoneuriopsis">Oligoneuriopsis</tp:taxon-name-part> <tp:taxon-name-part taxon-name-part-type="species" reg="lawrencei">lawrencei</tp:taxon-name-part></tp:taxon-name><comment>Crass, 1947: 53, figs 3, 4.</comment></tp:nomenclature-citation></tp:nomenclature-citation-list></tp:nomenclature><tp:treatment-sec sec-type="material" id="SECID0EREAG"><title>Material examined.</title><p><bold><italic>Neotype</italic></bold>: South Africa • 1N; Eastern Cape Province, Tributary of Tyume River, below Tor Doone, Hogsback; <named-content xmlns:xlink="http://www.w3.org/1999/xlink" content-type="dwc:verbatimCoordinates" xlink:type="simple"><named-content content-type="geo-json" specific-use="{&#34;type&#34;:&#34;Point&#34;,&#34;coordinates&#34;:[26.934700,-32.577800]}" id="NCID0E6EAG" xlink:type="simple">32.5778°S, 26.9347°E</named-content></named-content>; alt. 1445 m a.s.l.; 29 Feb. 1992; F.C. de Moor leg.; <named-content xmlns:xlink="http://www.w3.org/1999/xlink" content-type="dwc:institutional_code" xlink:type="simple">AMGS</named-content>; GEN 1097A; H.M. Barber-James design., 2020. This specimen was chosen because it comes from one of <xref ref-type="bibr" rid="B9">Crass (1947)</xref>’s original localities.</p><fig id="F2" position="float" orientation="portrait"><object-id xmlns:xlink="http://www.w3.org/1999/xlink" content-type="doi" xlink:type="simple">10.3897/zookeys.985.56649.figure2</object-id><object-id xmlns:xlink="http://www.w3.org/1999/xlink" content-type="arpha" xlink:type="simple">C4B364BF-B7DC-5669-B7C2-3B792CE1E16D</object-id><label>Figure 2.</label><caption><p><italic><tp:taxon-name><tp:taxon-name-part taxon-name-part-type="genus" reg="Oligoneuriopsis">Oligoneuriopsis</tp:taxon-name-part> <tp:taxon-name-part taxon-name-part-type="species" reg="lawrencei">lawrencei</tp:taxon-name-part></tp:taxon-name></italic>, fore- and hind wings. Scale bar 0.5 mm.</p></caption><graphic xmlns:xlink="http://www.w3.org/1999/xlink" xlink:href="zookeys-985-015-g002.jpg" position="float" orientation="portrait" xlink:type="simple" id="oo_471480.jpg"><uri content-type="original_file" xlink:type="simple">https://binary.pensoft.net/fig/471480</uri></graphic></fig><fig id="F3" position="float" orientation="portrait"><object-id xmlns:xlink="http://www.w3.org/1999/xlink" content-type="doi" xlink:type="simple">10.3897/zookeys.985.56649.figure3</object-id><object-id xmlns:xlink="http://www.w3.org/1999/xlink" content-type="arpha" xlink:type="simple">CC632E19-1AFD-5C55-99F1-DDB0AAE9C6DA</object-id><label>Figure 3.</label><caption><p><italic><tp:taxon-name><tp:taxon-name-part taxon-name-part-type="genus" reg="Oligoneuriopsis">Oligoneuriopsis</tp:taxon-name-part> <tp:taxon-name-part taxon-name-part-type="species" reg="lawrencei">lawrencei</tp:taxon-name-part></tp:taxon-name></italic>, ventral view of lower abdomen of adult male, showing lateral extensions of segment IX, gonostyli and penes. Black arrow: Apex of the lateral longitudinal lobe of penis. Grey arrow: Proximal process of penis. Scale bar 0.5 mm.</p></caption><graphic xmlns:xlink="http://www.w3.org/1999/xlink" xlink:href="zookeys-985-015-g003.jpg" position="float" orientation="portrait" xlink:type="simple" id="oo_471481.jpg"><uri content-type="original_file" xlink:type="simple">https://binary.pensoft.net/fig/471481</uri></graphic></fig><p><bold><italic>Other material</italic></bold>: South Africa • 1N; Eastern Cape Province, Tsitsa River, at “The Falls”; <named-content xmlns:xlink="http://www.w3.org/1999/xlink" content-type="dwc:verbatimCoordinates" xlink:type="simple"><named-content content-type="geo-json" specific-use="{&#34;type&#34;:&#34;Point&#34;,&#34;coordinates&#34;:[28.481900,-31.021400]}" id="NCID0EKHAG" xlink:type="simple">31.0214°S, 28.4819°E</named-content></named-content>; alt. 1140 m a.s.l.; 26 Mar. 1991; F.C. de Moor &amp; H.M. Barber leg.; <named-content xmlns:xlink="http://www.w3.org/1999/xlink" content-type="dwc:institutional_code" xlink:type="simple">AMGS</named-content>; ECR 92AE • 6N; same locality; 28 Mar. 1993; F.C. de Moor &amp; H.M. Barber-James &amp; K. Martens leg.; <named-content xmlns:xlink="http://www.w3.org/1999/xlink" content-type="dwc:institutional_code" xlink:type="simple">AMGS</named-content>; ECR 134A • 12N; Eastern Cape Province, Nqancule River, at Waterval; <named-content xmlns:xlink="http://www.w3.org/1999/xlink" content-type="dwc:verbatimCoordinates" xlink:type="simple"><named-content content-type="geo-json" specific-use="{&#34;type&#34;:&#34;Point&#34;,&#34;coordinates&#34;:[28.216700,-31.367200]}" id="NCID0ECIAG" xlink:type="simple">31.3672°S, 28.2167°E</named-content></named-content>; alt. 1220 m a.s.l.; 24 Mar. 1991; F.C. de Moor &amp; H.M. Barber leg.; <named-content xmlns:xlink="http://www.w3.org/1999/xlink" content-type="dwc:institutional_code" xlink:type="simple">AMGS</named-content>; ECR 86A • 6N; Eastern Cape Province, Nqancule River, at Albany; <named-content xmlns:xlink="http://www.w3.org/1999/xlink" content-type="dwc:verbatimCoordinates" xlink:type="simple"><named-content content-type="geo-json" specific-use="{&#34;type&#34;:&#34;Point&#34;,&#34;coordinates&#34;:[28.215300,-31.348600]}" id="NCID0ESIAG" xlink:type="simple">31.3486°S, 28.2153°E</named-content></named-content>; alt. 1240 m a.s.l.; 5 Mar. 1991; F.C. de Moor &amp; H.M. Barber leg.; <named-content xmlns:xlink="http://www.w3.org/1999/xlink" content-type="dwc:institutional_code" xlink:type="simple">AMGS</named-content>; ECR 88A • 1N; Eastern Cape Province, Kettle Spout waterfall, Tyume River tributary, Hogsback; <named-content xmlns:xlink="http://www.w3.org/1999/xlink" content-type="dwc:verbatimCoordinates" xlink:type="simple"><named-content content-type="geo-json" specific-use="{&#34;type&#34;:&#34;Point&#34;,&#34;coordinates&#34;:[26.950000,-32.550000]}" id="NCID0ECJAG" xlink:type="simple">32.5500°S, 26.9500°E</named-content></named-content>; alt. 1835 m a.sl.; 19 May 2007; F.C. de Moor and N. Phaliso leg.; <named-content xmlns:xlink="http://www.w3.org/1999/xlink" content-type="dwc:institutional_code" xlink:type="simple">AMGS</named-content>; GEN 1845A • 3♀, 4♂, 1N; KwaZulu-Natal, Klein Mooi River, at Durleigh Farm; <named-content xmlns:xlink="http://www.w3.org/1999/xlink" content-type="dwc:verbatimCoordinates" xlink:type="simple"><named-content content-type="geo-json" specific-use="{&#34;type&#34;:&#34;Point&#34;,&#34;coordinates&#34;:[29.899700,-29.228300]}" id="NCID0ESJAG" xlink:type="simple">29.2283°S, 29.8997°E</named-content></named-content>; alt. 1392 m a.s.l.; 15 Mar. 1995; C. Dickens; <named-content xmlns:xlink="http://www.w3.org/1999/xlink" content-type="dwc:institutional_code" xlink:type="simple">AMGS</named-content>; MOI 29BS • 3♀ 4♂; same locality; 3 Apr. 1995; F.C. de Moor leg; <named-content xmlns:xlink="http://www.w3.org/1999/xlink" content-type="dwc:institutional_code" xlink:type="simple">AMGS</named-content>; MOI 35B.</p></tp:treatment-sec><tp:treatment-sec sec-type="Male imago" id="SECID0EHKAG"><title>Male imago.</title><p>Lengths. Body: up to 14.8 mm; forewing: up to 14.9 mm; cerci: up to 17.0 mm; caudal filament: up to 12.8 mm.</p><p>Vertex light brown, frontoclypeus pale cream, broadly rounded apically, compound eyes black, base of ocelli black, ocelli whitish, antennae with scape and pedicel pale cream, first segment and flagellum light brown. Pronotum light brown, margins suffused with dark brown pigmentation. Pterothorax light brown, with pale cream-coloured unsclerotized line between meso and metanotal plate. Mesoscutellar filaments present. Forelegs shorter than mid or hind legs, with outer margin of femora, tibiae and tarsi dark brown, otherwise uniform pale brown colour; mid- and hindlegs cream to light brown, no distinct markings. All three pairs of legs appear to be functional. Tarsal claws paired, blunt. Wings (Fig. <xref ref-type="fig" rid="F2">2</xref>), when folded, light brown, almost whitish when unfolded. Forewing typical of the genus, with five groups of veins: Sc+RA, RSa+iRS, RSp+MA1, MA2+MP1, and a forked MP2+CuA – CuP vein. Subcostal field with numerous transversal veins, those issued from RA not reaching iRS in the distal forth of the length, those between iRS and MA1 only present in the proximal half.</p><p>Abdominal segments uniformly creamish, without distinct patterns, except tergites VII, IX, and X light brown; lateral margins with spine-shaped extensions from segment III to IX, of increasing length towards the posterior. Gonostyli whitish to grey, cerci whitish. Gonostyli 4-segmented, the basal one ca. 3 × the length of segments 2 to 4 combined. Penis lobes almost triangular, with characteristic sclerotized proximal process ending in a simple projection; apex of the lateral longitudinal lobe of penis in a small club-shaped sclerite (Fig. <xref ref-type="fig" rid="F3">3</xref>). Cerci with whorls of long setae at each junction (not figured).</p></tp:treatment-sec><tp:treatment-sec sec-type="Female subimago" id="SECID0EYKAG"><title>Female subimago.</title><p>Lengths. Body: up to 17 mm; forewing: up to 18.8 mm; cerci: up to 7 mm; caudal filament: up to 4.5 mm. Colouration as in the male; tibiae and tarsi of all legs appear to be functional. Cerci light to medium brown. Posterior margin of sternite IX deeply concave and rounded.</p></tp:treatment-sec><tp:treatment-sec sec-type="Nymph" id="SECID0E4KAG"><title>Nymph.</title><p>Lengths. Body up to 15 mm and 18.5 mm in male and female nymphs respectively; cerci (and caudal filament) up to 9.2 mm (4.0 mm) and 10.1 mm (3.5 mm) in male and female nymphs respectively. General colouration light to medium yellow-brown (Fig. <xref ref-type="fig" rid="F4">4A</xref>), with dark brown dorso-medial markings, better developed in mature male nymphs than in immatures or females. Head (Fig. <xref ref-type="fig" rid="F4">4B</xref>) medium brown, with maculation between the compound eyes. Ventrally, head a uniform pale cream colour. Gills at base of maxillae forming a “beard” ventrally at base of head, of similar colour to head in Hogsback specimens, orientated in one plane, parallel to length of body. Pro and mesonotum medium brown, with pale cream-coloured maculae. Legs light brown, femoro-tibial articulation darker, setae of forelegs noticeably darker brown than the legs. Femur and tibia of foreleg shorter than those of mid or hind leg, in all cases, femora and tibiae subequal in length. Setae on the outer margin of mid and hind femora well developed, slightly decreasing in size and reaching the apex (Fig. <xref ref-type="fig" rid="F14">14D</xref>). Tibiae and tarsi with long, even fringe of setae along entire dorsal margin, interspersed with occasional short spine-like setae. Abdominal tergites uniformly medium brown, each with darker brown marking medially; sternites uniform pale brown, with no markings. Dense patch of posteriorly orientated setae ventromedially on abdominal sternites II–IV, much reduced patch on segments V, further reduced on VI. Gills II–VII almost subequal in size, gill I smaller. On all gills except for gill I, fibrillae shorter than lamella length. Lamella of gill I less than half the length of the fibrillar portion. Lamellae II–VII with long and thin setae on their distal inner margin (Fig. <xref ref-type="fig" rid="F15">15D</xref>). Posterolateral spines of the abdomen increasing in size posteriorly. Whole nymph (dorsal aspect) and gills as illustrated by <xref ref-type="bibr" rid="B3">Agnew (1980)</xref>. Cerci uniformly medium brown, caudal filament paler brown.</p><fig id="F4" position="float" orientation="portrait"><object-id xmlns:xlink="http://www.w3.org/1999/xlink" content-type="doi" xlink:type="simple">10.3897/zookeys.985.56649.figure4</object-id><object-id xmlns:xlink="http://www.w3.org/1999/xlink" content-type="arpha" xlink:type="simple">82B5AB10-B65E-551D-A460-123DAD0B7843</object-id><label>Figure 4.</label><caption><p><italic><tp:taxon-name><tp:taxon-name-part taxon-name-part-type="genus" reg="Oligoneuriopsis">Oligoneuriopsis</tp:taxon-name-part> <tp:taxon-name-part taxon-name-part-type="species" reg="lawrencei">lawrencei</tp:taxon-name-part></tp:taxon-name></italic><bold>A</bold> whole nymph, dorsal view <bold>B</bold> dorsal view of head. Scale bar: 5 mm (<bold>A</bold>).</p></caption><graphic xmlns:xlink="http://www.w3.org/1999/xlink" xlink:href="zookeys-985-015-g004.jpg" position="float" orientation="portrait" xlink:type="simple" id="oo_471482.jpg"><uri content-type="original_file" xlink:type="simple">https://binary.pensoft.net/fig/471482</uri></graphic></fig></tp:treatment-sec><tp:treatment-sec sec-type="Intraspecific variation" id="SECID0EVMAG"><title>Intraspecific variation.</title><p>Specimens from KwaZulu-Natal are darker brown in colour than specimens with more southerly distribution, and first three abdominal segments darker brown in colour dorsally than remaining segments; faint paired median spots visible on the last five abdominal tergites in some KwaZulu-Natal nymphs. The head also possesses a dark brown marking present on the frons between the ocelli, and maxillary gills are much paler in colour relative to head capsule in KwaZulu-Natal specimens.</p></tp:treatment-sec><tp:treatment-sec sec-type="Affinities" id="SECID0E1MAG"><title>Affinities.</title><p>Winged stages were collected from the same locality as the nymphs in one instance, allowing association of the life stages. Imagos were seldom flying at the times of collection. Nymphs of <italic><tp:taxon-name><tp:taxon-name-part taxon-name-part-type="genus" reg="Oligoneuriopsis">O.</tp:taxon-name-part> <tp:taxon-name-part taxon-name-part-type="species" reg="lawrencei">lawrencei</tp:taxon-name-part></tp:taxon-name></italic> have a broadly rounded fronto-clypeal region, which easily distinguishes them from <italic><tp:taxon-name><tp:taxon-name-part taxon-name-part-type="genus" reg="Oligoneuriopsis">O.</tp:taxon-name-part> <tp:taxon-name-part taxon-name-part-type="species" reg="jessicae">jessicae</tp:taxon-name-part></tp:taxon-name></italic> and <italic><tp:taxon-name><tp:taxon-name-part taxon-name-part-type="genus" reg="Oligoneuriopsis">O.</tp:taxon-name-part> <tp:taxon-name-part taxon-name-part-type="species" reg="elisabethae">elisabethae</tp:taxon-name-part></tp:taxon-name></italic>, both of which are more pointed in shape. Head very slightly carinate, less so than in <italic><tp:taxon-name><tp:taxon-name-part taxon-name-part-type="genus" reg="Oligoneuriopsis">O.</tp:taxon-name-part> <tp:taxon-name-part taxon-name-part-type="species" reg="elisabethae">elisabethae</tp:taxon-name-part></tp:taxon-name></italic>. Note that this is unlike the strong carination seen in <italic><tp:taxon-name><tp:taxon-name-part taxon-name-part-type="genus" reg="Elassoneuria">Elassoneuria</tp:taxon-name-part></tp:taxon-name></italic>.</p></tp:treatment-sec><tp:treatment-sec sec-type="habitat" id="SECID0ETOAG"><title>Habitat preference.</title><p>Found under large boulders (400–500 mm diameter) in swift current, often in rivers with bedrock substrate.</p></tp:treatment-sec><tp:treatment-sec sec-type="distribution" id="SECID0EYOAG"><title>Known distribution.</title><p>South Africa.</p></tp:treatment-sec><tp:treatment-sec><!--Section generated to contain objects referenced in tp:taxon-treatment.--><fig id="F14" position="float" orientation="portrait"><object-id xmlns:xlink="http://www.w3.org/1999/xlink" content-type="doi" xlink:type="simple">10.3897/zookeys.985.56649.figure14</object-id><object-id xmlns:xlink="http://www.w3.org/1999/xlink" content-type="arpha" xlink:type="simple">78F92945-4A57-5FBC-92A7-4F2CE5F855AB</object-id><label>Figure 14.</label><caption><p>Hind femora of representative <italic><tp:taxon-name><tp:taxon-name-part taxon-name-part-type="genus" reg="Oligoneuriella">Oligoneuriella</tp:taxon-name-part></tp:taxon-name></italic> (<bold>A–C</bold>) and <italic><tp:taxon-name><tp:taxon-name-part taxon-name-part-type="genus" reg="Oligoneuriopsis">Oligoneuriopsis</tp:taxon-name-part></tp:taxon-name></italic> (<bold>D–F</bold>) species <bold>A</bold><italic><tp:taxon-name><tp:taxon-name-part taxon-name-part-type="genus" reg="Oligoneuriella">Oligoneuriella</tp:taxon-name-part> <tp:taxon-name-part taxon-name-part-type="species" reg="rhenana">rhenana</tp:taxon-name-part></tp:taxon-name></italic><bold>B</bold><italic><tp:taxon-name><tp:taxon-name-part taxon-name-part-type="genus" reg="Oligoneuriella">Oligoneuriella</tp:taxon-name-part> <tp:taxon-name-part taxon-name-part-type="species" reg="pallida">pallida</tp:taxon-name-part></tp:taxon-name></italic><bold>C</bold><italic><tp:taxon-name><tp:taxon-name-part taxon-name-part-type="genus" reg="Oligoneuriella">Oligoneuriella</tp:taxon-name-part> <tp:taxon-name-part taxon-name-part-type="species" reg="skoura">skoura</tp:taxon-name-part></tp:taxon-name></italic><bold>D</bold><italic><tp:taxon-name><tp:taxon-name-part taxon-name-part-type="genus" reg="Oligoneuriopsis">Oligoneuriopsis</tp:taxon-name-part> <tp:taxon-name-part taxon-name-part-type="species" reg="lawrencei">lawrencei</tp:taxon-name-part></tp:taxon-name></italic><bold>E</bold><italic><tp:taxon-name><tp:taxon-name-part taxon-name-part-type="genus" reg="Oligoneuriopsis">Oligoneuriopsis</tp:taxon-name-part> <tp:taxon-name-part taxon-name-part-type="species" reg="skhounate">skhounate</tp:taxon-name-part></tp:taxon-name></italic><bold>F</bold><italic><tp:taxon-name><tp:taxon-name-part taxon-name-part-type="genus" reg="Oligoneuriopsis">Oligoneuriopsis</tp:taxon-name-part> <tp:taxon-name-part taxon-name-part-type="species" reg="orontensis">orontensis</tp:taxon-name-part></tp:taxon-name></italic>.</p></caption><graphic xmlns:xlink="http://www.w3.org/1999/xlink" xlink:href="zookeys-985-015-g014.jpg" position="float" orientation="portrait" xlink:type="simple" id="oo_471492.jpg"><uri content-type="original_file" xlink:type="simple">https://binary.pensoft.net/fig/471492</uri></graphic></fig><fig id="F15" position="float" orientation="portrait"><object-id xmlns:xlink="http://www.w3.org/1999/xlink" content-type="doi" xlink:type="simple">10.3897/zookeys.985.56649.figure15</object-id><object-id xmlns:xlink="http://www.w3.org/1999/xlink" content-type="arpha" xlink:type="simple">4F9E91B9-1BAF-579C-840D-CA2197B5E825</object-id><label>Figure 15.</label><caption><p>Outline of gill plate III of representative <italic><tp:taxon-name><tp:taxon-name-part taxon-name-part-type="genus" reg="Oligoneuriella">Oligoneuriella</tp:taxon-name-part></tp:taxon-name></italic> (<bold>A–C</bold>) and <italic><tp:taxon-name><tp:taxon-name-part taxon-name-part-type="genus" reg="Oligoneuriopsis">Oligoneuriopsis</tp:taxon-name-part></tp:taxon-name></italic> (<bold>D–F</bold>) species <bold>A</bold><italic><tp:taxon-name><tp:taxon-name-part taxon-name-part-type="genus" reg="Oligoneuriella">Oligoneuriella</tp:taxon-name-part> <tp:taxon-name-part taxon-name-part-type="species" reg="rhenana">rhenana</tp:taxon-name-part></tp:taxon-name></italic><bold>B</bold><italic><tp:taxon-name><tp:taxon-name-part taxon-name-part-type="genus" reg="Oligoneuriella">Oligoneuriella</tp:taxon-name-part> <tp:taxon-name-part taxon-name-part-type="species" reg="pallida">pallida</tp:taxon-name-part></tp:taxon-name></italic><bold>C</bold><italic><tp:taxon-name><tp:taxon-name-part taxon-name-part-type="genus" reg="Oligoneuriella">Oligoneuriella</tp:taxon-name-part> <tp:taxon-name-part taxon-name-part-type="species" reg="skoura">skoura</tp:taxon-name-part></tp:taxon-name></italic><bold>D</bold><italic><tp:taxon-name><tp:taxon-name-part taxon-name-part-type="genus" reg="Oligoneuriopsis">Oligoneuriopsis</tp:taxon-name-part> <tp:taxon-name-part taxon-name-part-type="species" reg="lawrencei">lawrencei</tp:taxon-name-part></tp:taxon-name></italic><bold>E</bold><italic><tp:taxon-name><tp:taxon-name-part taxon-name-part-type="genus" reg="Oligoneuriopsis">Oligoneuriopsis</tp:taxon-name-part> <tp:taxon-name-part taxon-name-part-type="species" reg="skhounate">skhounate</tp:taxon-name-part></tp:taxon-name></italic><bold>F</bold><italic><tp:taxon-name><tp:taxon-name-part taxon-name-part-type="genus" reg="Oligoneuriopsis">Oligoneuriopsis</tp:taxon-name-part> <tp:taxon-name-part taxon-name-part-type="species" reg="villosus">villosus</tp:taxon-name-part></tp:taxon-name></italic>.</p></caption><graphic xmlns:xlink="http://www.w3.org/1999/xlink" xlink:href="zookeys-985-015-g015.jpg" position="float" orientation="portrait" xlink:type="simple" id="oo_471493.jpg"><uri content-type="original_file" xlink:type="simple">https://binary.pensoft.net/fig/471493</uri></graphic></fig></tp:treatment-sec><ref-list><ref id="B9"><mixed-citation xmlns:xlink="http://www.w3.org/1999/xlink" xlink:type="simple"><person-group><name name-style="western"><surname>Crass</surname><given-names>RS</given-names></name></person-group> (<year>1947</year>) <article-title>The May-flies (<tp:taxon-name><tp:taxon-name-part taxon-name-part-type="order">Ephemeroptera</tp:taxon-name-part></tp:taxon-name>) of Natal and the Eastern Cape.</article-title><source>Annals of the Natal Museum</source><volume>11</volume>: <fpage>37</fpage>–<lpage>110</lpage>.</mixed-citation></ref><ref id="B3"><mixed-citation xmlns:xlink="http://www.w3.org/1999/xlink" xlink:type="simple"><person-group><name name-style="western"><surname>Agnew</surname><given-names>JD</given-names></name></person-group> (<year>1980</year>) <article-title>Ultrastructural studies on <tp:taxon-name><tp:taxon-name-part taxon-name-part-type="family">Oligoneuriidae</tp:taxon-name-part></tp:taxon-name> – taxonomic applications.</article-title> In: <person-group><name name-style="western"><surname>Flannagan</surname><given-names>JF</given-names></name><name name-style="western"><surname>Marshall</surname><given-names>KE</given-names></name></person-group> (<role>Eds</role>) <issue-title>Advances in Ephemeroptera Biology.</issue-title><source>Plenum Press, New York</source>, <fpage>353</fpage>–<lpage>366</lpage>. <ext-link xlink:type="simple" ext-link-type="doi" xlink:href="10.1007/978-1-4613-3066-0_29">https://doi.org/10.1007/978-1-4613-3066-0_29</ext-link></mixed-citation></ref></ref-list></tp:taxon-treatment>
