# Supplementary material for: A reassessment of the genus Oligoneuriopsis Crass, 1947 (Ephemeroptera, Oligoneuriidae, Oligoneuriellini)
Source: Zookeys. 2020 Nov 5;985:15–47. doi: 10.3897/zookeys.985.56649 (PMC7661481; doi:10.3897/zookeys.985.56649)
Supplement: XML Treatment for Oligoneuriopsis dobbsi [file zookeys.985.56649-treatment2.xml]

<!DOCTYPE tp:taxon-treatment
  PUBLIC "-//TaxonX//DTD Taxonomic Treatment Publishing DTD v0 20100105//EN" "tax-treatment-NSO.dtd">
<tp:taxon-treatment xmlns:tp="http://www.plazi.org/taxpub"><tp:treatment-meta><kwd-group><label>Taxon classification</label><kwd><named-content xmlns:xlink="http://www.w3.org/1999/xlink" content-type="kingdom">Animalia</named-content></kwd><kwd><named-content xmlns:xlink="http://www.w3.org/1999/xlink" content-type="order">Ephemeroptera</named-content></kwd><kwd><named-content xmlns:xlink="http://www.w3.org/1999/xlink" content-type="family">Oligoneuriidae</named-content></kwd></kwd-group><mixed-citation publication-type="journal"><person-group><name><surname>Barber-James</surname><given-names>Helen M.</given-names></name><name><surname>Zrelli</surname><given-names>Sonia</given-names></name><name><surname>Yanai</surname><given-names>Zohar</given-names></name><name><surname>Sartori</surname><given-names>Michel</given-names></name></person-group><article-title>A reassessment of the genus <italic><tp:taxon-name><tp:taxon-name-part taxon-name-part-type="genus" reg="Oligoneuriopsis">Oligoneuriopsis</tp:taxon-name-part></tp:taxon-name></italic> Crass, 1947 (<tp:taxon-name><tp:taxon-name-part taxon-name-part-type="order">Ephemeroptera</tp:taxon-name-part></tp:taxon-name>, <tp:taxon-name><tp:taxon-name-part taxon-name-part-type="family">Oligoneuriidae</tp:taxon-name-part></tp:taxon-name>, <tp:taxon-name>Oligoneuriellini</tp:taxon-name>)</article-title><source>Zookeys</source><day>05</day><month>11</month><year>2020</year><volume>985</volume><fpage>15</fpage><lpage>47</lpage><pub-id pub-id-type="doi">10.3897/zookeys.985.56649</pub-id></mixed-citation></tp:treatment-meta><tp:nomenclature><tp:taxon-name><object-id xmlns:xlink="http://www.w3.org/1999/xlink" content-type="arpha" xlink:type="simple">2943C59E-1D65-5DAA-913C-218785B2B626</object-id>
          <tp:taxon-name-part taxon-name-part-type="genus" reg="Oligoneuriopsis">Oligoneuriopsis</tp:taxon-name-part>
          <tp:taxon-name-part taxon-name-part-type="species" reg="dobbsi">dobbsi</tp:taxon-name-part>
        </tp:taxon-name><tp:taxon-authority>(Eaton, 1912)</tp:taxon-authority><xref ref-type="fig" rid="F5">Figures 5</xref><xref ref-type="fig" rid="F6">, 6</xref><tp:nomenclature-citation-list><tp:nomenclature-citation><tp:taxon-name>
              <tp:taxon-name-part taxon-name-part-type="genus" reg="Oligoneuria">Oligoneuria</tp:taxon-name-part> <tp:taxon-name-part taxon-name-part-type="species" reg="dobbsi">dobbsi</tp:taxon-name-part></tp:taxon-name><comment>Eaton, 1912: 243, fig. 1 (female imago).</comment></tp:nomenclature-citation><tp:nomenclature-citation><tp:taxon-name>
              <tp:taxon-name-part taxon-name-part-type="genus" reg="Oligoneuriella">Oligoneuriella</tp:taxon-name-part> <tp:taxon-name-part taxon-name-part-type="species" reg="dobbsi">dobbsi</tp:taxon-name-part></tp:taxon-name><comment>: Ulmer, 1924: 32.</comment></tp:nomenclature-citation><tp:nomenclature-citation><tp:taxon-name>
              <tp:taxon-name-part taxon-name-part-type="genus" reg="Oligoneuria">Oligoneuria</tp:taxon-name-part>
            </tp:taxon-name><comment>sp.: Vayssière, 1936: 130 (nymph).</comment></tp:nomenclature-citation><tp:nomenclature-citation><tp:taxon-name>
              <tp:taxon-name-part taxon-name-part-type="genus" reg="Oligoneuriopsis">Oligoneuriopsis</tp:taxon-name-part> <tp:taxon-name-part taxon-name-part-type="species" reg="dobbsi">dobbsi</tp:taxon-name-part></tp:taxon-name><comment>: <xref ref-type="bibr" rid="B22">Kimmins, 1960</xref>: 276, figs 9, 10 (female and male imagos).</comment></tp:nomenclature-citation><tp:nomenclature-citation><tp:taxon-name>
              <tp:taxon-name-part taxon-name-part-type="genus" reg="Oligoneuriopsis">Oligoneuriopsis</tp:taxon-name-part> <tp:taxon-name-part taxon-name-part-type="species" reg="grandaeva">grandaeva</tp:taxon-name-part></tp:taxon-name><comment>(Navás, 1936: 125, fig. 21) (female imago).</comment></tp:nomenclature-citation></tp:nomenclature-citation-list></tp:nomenclature><tp:treatment-sec sec-type="material" id="SECID0EISAG"><title>Material examined.</title><p>Kenya • 28N; Mount Elgon, Teremi upstream; <named-content xmlns:xlink="http://www.w3.org/1999/xlink" content-type="dwc:verbatimCoordinates" xlink:type="simple"><named-content content-type="geo-json" specific-use="{&#34;type&#34;:&#34;Point&#34;,&#34;coordinates&#34;:[34.597300,0.897300]}" id="NCID0ERSAG" xlink:type="simple">0.8973°N, 34.5973°E</named-content></named-content>; alt. 2456 m a.s.l.; 13 Oct. 2019; W. Graf leg. • 23N; Mount Elgon, Teremi; <named-content xmlns:xlink="http://www.w3.org/1999/xlink" content-type="dwc:verbatimCoordinates" xlink:type="simple"><named-content content-type="geo-json" specific-use="{&#34;type&#34;:&#34;Point&#34;,&#34;coordinates&#34;:[34.599400,0.909400]}" id="NCID0EZSAG" xlink:type="simple">0.9094°N, 34.5994°E</named-content></named-content>; alt. 2407 m a.s.l.; 13 Oct. 2019; W. Graf leg. • 13N; Mount Elgon, Kimurio upstream; <named-content xmlns:xlink="http://www.w3.org/1999/xlink" content-type="dwc:verbatimCoordinates" xlink:type="simple"><named-content content-type="geo-json" specific-use="{&#34;type&#34;:&#34;Point&#34;,&#34;coordinates&#34;:[34.589200,0.891300]}" id="NCID0EBTAG" xlink:type="simple">0.8913°N, 34.5892°E</named-content></named-content>, alt. 2239 m a.s.l.; 11 Oct. 2019; W. Graf leg. • 46N (among them 1N – GBIFCH00890747 – sequenced); Mount Elgon, Kimurio tributary 2; <named-content xmlns:xlink="http://www.w3.org/1999/xlink" content-type="dwc:verbatimCoordinates" xlink:type="simple"><named-content content-type="geo-json" specific-use="{&#34;type&#34;:&#34;Point&#34;,&#34;coordinates&#34;:[34.587800,0.895600]}" id="NCID0EJTAG" xlink:type="simple">0.8956°N, 34.5878°E</named-content></named-content>; alt. 2347 m a.s.l.; 8 Nov. 2019; W. Graf leg. • 15N; Mount Elgon, Kibisi upstream; <named-content xmlns:xlink="http://www.w3.org/1999/xlink" content-type="dwc:verbatimCoordinates" xlink:type="simple"><named-content content-type="geo-json" specific-use="{&#34;type&#34;:&#34;Point&#34;,&#34;coordinates&#34;:[34.617500,0.902800]}" id="NCID0EQTAG" xlink:type="simple">0.9028°N, 34.6175°E</named-content></named-content>; alt. 2298 m a.s.l.; 9 Nov. 2019; W. Graf leg. • 8N; Mount Elgon, Kapkateny upstream; <named-content xmlns:xlink="http://www.w3.org/1999/xlink" content-type="dwc:verbatimCoordinates" xlink:type="simple"><named-content content-type="geo-json" specific-use="{&#34;type&#34;:&#34;Point&#34;,&#34;coordinates&#34;:[34.599000,0.895900]}" id="NCID0EXTAG" xlink:type="simple">0.8959°N, 34.5990°E</named-content></named-content>; alt. 2293 m a.s.l.; 11 Oct. 2019; W. Graf leg. • 7N; Mount Elgon, Kapkateny midstream; <named-content xmlns:xlink="http://www.w3.org/1999/xlink" content-type="dwc:verbatimCoordinates" xlink:type="simple"><named-content content-type="geo-json" specific-use="{&#34;type&#34;:&#34;Point&#34;,&#34;coordinates&#34;:[34.623400,0.832500]}" id="NCID0E5TAG" xlink:type="simple">0.8325°N, 34.6234°E</named-content></named-content>; alt. 1896 m a.s.l.; 12 Oct. 2019; W. Graf leg. • 2N; Mount Elgon, Kapkateny downstream;<named-content xmlns:xlink="http://www.w3.org/1999/xlink" content-type="dwc:verbatimCoordinates" xlink:type="simple"><named-content content-type="geo-json" specific-use="{&#34;type&#34;:&#34;Point&#34;,&#34;coordinates&#34;:[34.624300,0.814400]}" id="NCID0EGUAG" xlink:type="simple">0.8144°N, 34.6243°E</named-content></named-content>; alt. 1660 m a.s.l.; 14 Oct. 2019; W. Graf leg.; all <abbrev xmlns:xlink="http://www.w3.org/1999/xlink" content-type="institution" xlink:title="Museum of Zoology, Lausanne, Switzerland" id="ABBRID0ELUAG" xlink:type="simple">MZL</abbrev>.</p></tp:treatment-sec><tp:treatment-sec sec-type="Male imago" id="SECID0EQUAG"><title>Male imago.</title><p>As redescribed by <xref ref-type="bibr" rid="B22">Kimmins (1960)</xref>, with the following complement extracted from mature male nymphs: penis lobes with characteristic sclerotized proximal process ending in a simple projection; apex of the lateral longitudinal lobe of penis in a small club-shaped sclerite ca. 1.5 × larger than the lateral lobe (Fig. <xref ref-type="fig" rid="F5">5B</xref>).</p><fig id="F5" position="float" orientation="portrait"><object-id xmlns:xlink="http://www.w3.org/1999/xlink" content-type="doi" xlink:type="simple">10.3897/zookeys.985.56649.figure5</object-id><object-id xmlns:xlink="http://www.w3.org/1999/xlink" content-type="arpha" xlink:type="simple">7BDF93B6-D4B2-55AA-B87A-CFC5DBDB87A3</object-id><label>Figure 5.</label><caption><p><italic><tp:taxon-name><tp:taxon-name-part taxon-name-part-type="genus" reg="Oligoneuriopsis">Oligoneuriopsis</tp:taxon-name-part> <tp:taxon-name-part taxon-name-part-type="species" reg="dobbsi">dobbsi</tp:taxon-name-part></tp:taxon-name></italic>, male nymph <bold>A</bold> hind leg <bold>B</bold> genitalia (sternite IX removed). Black arrows: Apex of the lateral longitudinal lobe of penis. White arrows: Proximal process of penis. Scale bar: 1 mm.</p></caption><graphic xmlns:xlink="http://www.w3.org/1999/xlink" xlink:href="zookeys-985-015-g005.jpg" position="float" orientation="portrait" xlink:type="simple" id="oo_471483.jpg"><uri content-type="original_file" xlink:type="simple">https://binary.pensoft.net/fig/471483</uri></graphic></fig></tp:treatment-sec><tp:treatment-sec sec-type="Nymph" id="SECID0E1VAG"><title>Nymph.</title><p>Lengths. Body up to 17 mm and 25 mm in male and female nymphs respectively; cerci (and caudal filament) up to 10 mm and 11 mm in male and female nymphs, respectively.</p><p>General colouration medium to dark brown, in general darker in mature nymphs than in immature ones (Fig. <xref ref-type="fig" rid="F6">6A</xref>). Head dark brown, with four lighter maculations between the compound eyes, and a black marking present on the frons between the ocelli; generally also with a rounded light maculation between antennae. Ventrally, head a uniform light brown colour. Gills at base of maxillae forming a “beard” ventrally at base of head, much paler in colour relative to head capsule (Fig. <xref ref-type="fig" rid="F6">6B</xref>). Pro- and mesonotum dark brown, with lighter maculae laterally and medially. Legs light to medium brown, femoro-tibial articulation with a blackish spot. Femur and tibia of foreleg shorter than those of mid or hind leg, fore tibia longer than fore femur; on mid- and hind legs, femora and tibiae subequal in length. Setae on the outer margin of mid and hind femora well developed, slightly decreasing in size and reaching the apex (Fig. <xref ref-type="fig" rid="F5">5A</xref>). Tibiae and tarsi with long, even fringe of setae along entire dorsal margin. Abdominal tergites uniformly dark brown, each with a pair of light spots in the middle, except tergite X which bears four light spots in proximal part. Sternites medium brown, laterally dark brown, with two small pale median markings, especially visible on sternites IV to VIII. Dense patch of posteriorly orientated setae ventromedially moderately developed on abdominal sternite II, well-developed on sternites III–V, absent from other segments. Gills III–VII almost subequal in size, more than ¾ of the corresponding segment, gill II smaller, ca. 1/2 the size. On all gills except for gill I, fibrillae shorter than lamella length. Lamella of gill I a little bit shorter than the length of the fibrillar portion. Lamellae II–VII with long and thin setae on their distal inner margin. Posterolateral spines of the abdomen absent of segments I and II, then increasing in size from segment III to IX, those of this last one being ca. ¼ the length of the segment.</p><fig id="F6" position="float" orientation="portrait"><object-id xmlns:xlink="http://www.w3.org/1999/xlink" content-type="doi" xlink:type="simple">10.3897/zookeys.985.56649.figure6</object-id><object-id xmlns:xlink="http://www.w3.org/1999/xlink" content-type="arpha" xlink:type="simple">A55F14A3-0E16-5FFC-9F13-3B18A7CFAA6A</object-id><label>Figure 6.</label><caption><p><italic><tp:taxon-name><tp:taxon-name-part taxon-name-part-type="genus" reg="Oligoneuriopsis">Oligoneuriopsis</tp:taxon-name-part> <tp:taxon-name-part taxon-name-part-type="species" reg="dobbsi">dobbsi</tp:taxon-name-part></tp:taxon-name></italic>, male nymph <bold>A</bold> in dorsal view <bold>B</bold> in ventral view. Scale bar: 5 mm.</p></caption><graphic xmlns:xlink="http://www.w3.org/1999/xlink" xlink:href="zookeys-985-015-g006.jpg" position="float" orientation="portrait" xlink:type="simple" id="oo_471484.jpg"><uri content-type="original_file" xlink:type="simple">https://binary.pensoft.net/fig/471484</uri></graphic></fig><p>Cerci uniformly medium brown, caudal filament paler brown towards apex.</p></tp:treatment-sec><tp:treatment-sec sec-type="Affinities" id="SECID0EKXAG"><title>Affinities.</title><p><italic><tp:taxon-name><tp:taxon-name-part taxon-name-part-type="genus" reg="Oligoneuriopsis">Oligoneuriopsis</tp:taxon-name-part> <tp:taxon-name-part taxon-name-part-type="species" reg="dobbsi">dobbsi</tp:taxon-name-part></tp:taxon-name></italic> male imago seems to be closely related to <italic><tp:taxon-name><tp:taxon-name-part taxon-name-part-type="genus" reg="Oligoneuriopsis">O.</tp:taxon-name-part> <tp:taxon-name-part taxon-name-part-type="species" reg="lawrencei">lawrencei</tp:taxon-name-part></tp:taxon-name></italic> from which it differs by the presence of crossveins in the proximal part of the subcostal area (see <xref ref-type="bibr" rid="B22">Kimmins 1960</xref>, fig. 9), as well as by the shape of the proximal process of the penis sclerite which is shorter and less pointed than in <italic><tp:taxon-name><tp:taxon-name-part taxon-name-part-type="genus" reg="Oligoneuriopsis">O.</tp:taxon-name-part> <tp:taxon-name-part taxon-name-part-type="species" reg="lawrencei">lawrencei</tp:taxon-name-part></tp:taxon-name></italic>. The supposed nymph of <italic><tp:taxon-name><tp:taxon-name-part taxon-name-part-type="genus" reg="Oligoneuriopsis">O.</tp:taxon-name-part> <tp:taxon-name-part taxon-name-part-type="species" reg="dobbsi">dobbsi</tp:taxon-name-part></tp:taxon-name></italic> presents also similarities with the one of <italic><tp:taxon-name><tp:taxon-name-part taxon-name-part-type="genus" reg="Oligoneuriopsis">O.</tp:taxon-name-part> <tp:taxon-name-part taxon-name-part-type="species" reg="lawrencei">lawrencei</tp:taxon-name-part></tp:taxon-name></italic>, but differs in several respects, namely, the absence of a slight carina on the head, the general colouration of the body, the size of gill II, smaller than the following ones in <italic><tp:taxon-name><tp:taxon-name-part taxon-name-part-type="genus" reg="Oligoneuriopsis">O.</tp:taxon-name-part> <tp:taxon-name-part taxon-name-part-type="species" reg="dobbsi">dobbsi</tp:taxon-name-part></tp:taxon-name></italic>, whereas subequal to the following ones in <italic><tp:taxon-name><tp:taxon-name-part taxon-name-part-type="genus" reg="Oligoneuriopsis">O.</tp:taxon-name-part> <tp:taxon-name-part taxon-name-part-type="species" reg="lawrencei">lawrencei</tp:taxon-name-part></tp:taxon-name></italic>, the patch of setae on sternites (II) III–V in <italic><tp:taxon-name><tp:taxon-name-part taxon-name-part-type="genus" reg="Oligoneuriopsis">O.</tp:taxon-name-part> <tp:taxon-name-part taxon-name-part-type="species" reg="dobbsi">dobbsi</tp:taxon-name-part></tp:taxon-name></italic> compared to sternites II–IV (V–VI) in <italic><tp:taxon-name><tp:taxon-name-part taxon-name-part-type="genus" reg="Oligoneuriopsis">O.</tp:taxon-name-part> <tp:taxon-name-part taxon-name-part-type="species" reg="lawrencei">lawrencei</tp:taxon-name-part></tp:taxon-name></italic>, and finally the size of gill I lamella, much shorter in the latter than in <italic><tp:taxon-name><tp:taxon-name-part taxon-name-part-type="genus" reg="Oligoneuriopsis">O.</tp:taxon-name-part> <tp:taxon-name-part taxon-name-part-type="species" reg="dobbsi">dobbsi</tp:taxon-name-part></tp:taxon-name></italic>.</p></tp:treatment-sec><tp:treatment-sec sec-type="remarks" id="SECID0EC2AG"><title>Remarks.</title><p>The association of the nymphs from Mount Elgon with the adults described by <xref ref-type="bibr" rid="B15">Eaton (1912)</xref> as <italic><tp:taxon-name><tp:taxon-name-part taxon-name-part-type="genus" reg="Oligoneuriopsis">Oligoneuriopsis</tp:taxon-name-part> <tp:taxon-name-part taxon-name-part-type="species" reg="dobbsi">dobbsi</tp:taxon-name-part></tp:taxon-name></italic> is putative at the moment, because we have no rearing of the nymphs and no <abbrev xmlns:xlink="http://www.w3.org/1999/xlink" xlink:title="cytochrome c oxidase subunit 1" id="ABBRID0EX2AG" xlink:type="simple">COI</abbrev> sequences from Eaton’s material. However, we think this association is realistic, for the following reasons. First, male genitalia extracted from a mature nymph are compatible with those drawn by <xref ref-type="bibr" rid="B22">Kimmins (1960)</xref>, especially the proximal process which is thick and shorter than in the other species, and the apex of the lateral longitudinal lobe of penis which is slightly clavate distally. Secondly, localities for the nymphs and adults are only distant from ca. 100 km, whereas no other <italic><tp:taxon-name><tp:taxon-name-part taxon-name-part-type="genus" reg="Oligoneuriopsis">Oligoneuriopsis</tp:taxon-name-part></tp:taxon-name></italic> populations are known in a radius of thousands of kilometres. Additional nymphal material has been collected by Laban Njoroge, National Museums of Kenya, Nairobi, from the Aberdare range of mountains in Central Kenya and one specimen from Mount Kenya. Images of these nymphs correspond completely with the nymphs of <italic><tp:taxon-name><tp:taxon-name-part taxon-name-part-type="genus" reg="Oligoneuriopsis">O.</tp:taxon-name-part> <tp:taxon-name-part taxon-name-part-type="species" reg="dobbsi">dobbsi</tp:taxon-name-part></tp:taxon-name></italic> described here. The Aberdare range is ca. 200 km east of the type locality, Kericho, while Mount Elgon is around 150 km north. It is reasonable to assume that a single species is represented in this area.</p></tp:treatment-sec><tp:treatment-sec sec-type="distribution" id="SECID0ER3AG"><title>Known distribution.</title><p>Kenya.</p></tp:treatment-sec><ref-list><ref id="B22"><mixed-citation xmlns:xlink="http://www.w3.org/1999/xlink" xlink:type="simple"><person-group><name name-style="western"><surname>Kimmins</surname><given-names>DE</given-names></name></person-group> (<year>1960</year>) <article-title>The <tp:taxon-name><tp:taxon-name-part taxon-name-part-type="order">Ephemeroptera</tp:taxon-name-part></tp:taxon-name> types of species described by A.E. Eaton, R. McLachlan and F. Walker, with particular reference to those in the British Museum (Natural History).</article-title><source>Bulletin of the British Museum (Natural History) Entomology</source><volume>9</volume>: <fpage>269</fpage>–<lpage>318</lpage>. <ext-link xlink:type="simple" ext-link-type="doi" xlink:href="10.5962/bhl.part.27553">https://doi.org/10.5962/bhl.part.27553</ext-link></mixed-citation></ref><ref id="B15"><mixed-citation xmlns:xlink="http://www.w3.org/1999/xlink" xlink:type="simple"><person-group><name name-style="western"><surname>Eaton</surname><given-names>AE</given-names></name></person-group> (<year>1912</year>) <article-title>On a new species of <italic><tp:taxon-name><tp:taxon-name-part taxon-name-part-type="genus">Oligoneuria</tp:taxon-name-part></tp:taxon-name></italic> (<tp:taxon-name><tp:taxon-name-part taxon-name-part-type="family">Ephemeridae</tp:taxon-name-part></tp:taxon-name>) from British East Africa.</article-title><source>Annals and Magazine of Natural History</source><volume>8</volume>: <fpage>243</fpage>–<lpage>244</lpage>. <ext-link xlink:type="simple" ext-link-type="doi" xlink:href="10.1080/00222931208693227">https://doi.org/10.1080/00222931208693227</ext-link></mixed-citation></ref></ref-list></tp:taxon-treatment>
