# Supplementary material for: A reassessment of the genus Oligoneuriopsis Crass, 1947 (Ephemeroptera, Oligoneuriidae, Oligoneuriellini)
Source: Zookeys. 2020 Nov 5;985:15–47. doi: 10.3897/zookeys.985.56649 (PMC7661481; doi:10.3897/zookeys.985.56649)
Supplement: XML Treatment for Oligoneuriopsis elisabethae [file zookeys.985.56649-treatment4.xml]

<!DOCTYPE tp:taxon-treatment
  PUBLIC "-//TaxonX//DTD Taxonomic Treatment Publishing DTD v0 20100105//EN" "tax-treatment-NSO.dtd">
<tp:taxon-treatment xmlns:tp="http://www.plazi.org/taxpub"><tp:treatment-meta><kwd-group><label>Taxon classification</label><kwd><named-content xmlns:xlink="http://www.w3.org/1999/xlink" content-type="kingdom">Animalia</named-content></kwd><kwd><named-content xmlns:xlink="http://www.w3.org/1999/xlink" content-type="order">Ephemeroptera</named-content></kwd><kwd><named-content xmlns:xlink="http://www.w3.org/1999/xlink" content-type="family">Oligoneuriidae</named-content></kwd></kwd-group><mixed-citation publication-type="journal"><person-group><name><surname>Barber-James</surname><given-names>Helen M.</given-names></name><name><surname>Zrelli</surname><given-names>Sonia</given-names></name><name><surname>Yanai</surname><given-names>Zohar</given-names></name><name><surname>Sartori</surname><given-names>Michel</given-names></name></person-group><article-title>A reassessment of the genus <italic><tp:taxon-name><tp:taxon-name-part taxon-name-part-type="genus" reg="Oligoneuriopsis">Oligoneuriopsis</tp:taxon-name-part></tp:taxon-name></italic> Crass, 1947 (<tp:taxon-name><tp:taxon-name-part taxon-name-part-type="order">Ephemeroptera</tp:taxon-name-part></tp:taxon-name>, <tp:taxon-name><tp:taxon-name-part taxon-name-part-type="family">Oligoneuriidae</tp:taxon-name-part></tp:taxon-name>, <tp:taxon-name>Oligoneuriellini</tp:taxon-name>)</article-title><source>Zookeys</source><day>05</day><month>11</month><year>2020</year><volume>985</volume><fpage>15</fpage><lpage>47</lpage><pub-id pub-id-type="doi">10.3897/zookeys.985.56649</pub-id></mixed-citation></tp:treatment-meta><tp:nomenclature><tp:taxon-name><object-id xmlns:xlink="http://www.w3.org/1999/xlink" content-type="arpha" xlink:type="simple">FF66993A-CFCC-5DF0-B63F-A255E3C79DA8</object-id>
          <tp:taxon-name-part taxon-name-part-type="genus" reg="Oligoneuriopsis">Oligoneuriopsis</tp:taxon-name-part>
          <tp:taxon-name-part taxon-name-part-type="species" reg="elisabethae">elisabethae</tp:taxon-name-part>
        </tp:taxon-name><tp:taxon-authority>Agnew, 1973</tp:taxon-authority><xref ref-type="fig" rid="F8">Figure 8</xref><tp:nomenclature-citation-list><tp:nomenclature-citation><tp:taxon-name>
              <tp:taxon-name-part taxon-name-part-type="genus" reg="Oligoneuriopsis">Oligoneuriopsis</tp:taxon-name-part> <tp:taxon-name-part taxon-name-part-type="species" reg="elisabethae">elisabethae</tp:taxon-name-part></tp:taxon-name><comment>Agnew, 1973: 118, fig. 1C (nymph).</comment></tp:nomenclature-citation></tp:nomenclature-citation-list></tp:nomenclature><tp:treatment-sec sec-type="material" id="SECID0EOIBG"><title>Material examined.</title><p>Lesotho • 4N; Tsoelikana River; <named-content xmlns:xlink="http://www.w3.org/1999/xlink" content-type="dwc:verbatimCoordinates" xlink:type="simple"><named-content content-type="geo-json" specific-use="{&#34;type&#34;:&#34;Point&#34;,&#34;coordinates&#34;:[29.092500,-29.920000]}" id="NCID0EXIBG" xlink:type="simple">29.9200°S, 29.0925°E</named-content></named-content>; alt. 2247 m a.s.l.; 21 Jan. 1986; K. Meyer; <named-content xmlns:xlink="http://www.w3.org/1999/xlink" content-type="dwc:institutional_code" xlink:type="simple">AMGS</named-content>; LES 38U • South Africa • 4N; KwaZulu-Natal, Umkomozana River, Sani Pass; <named-content xmlns:xlink="http://www.w3.org/1999/xlink" content-type="dwc:verbatimCoordinates" xlink:type="simple"><named-content content-type="geo-json" specific-use="{&#34;type&#34;:&#34;Point&#34;,&#34;coordinates&#34;:[29.288300,-29.584200]}" id="NCID0EHJBG" xlink:type="simple">29.5842°S, 29.2883°E</named-content></named-content>; alt. 2870 m a.s.l.; 14 Jan. 2011; T.A. Bellingan; <named-content xmlns:xlink="http://www.w3.org/1999/xlink" content-type="dwc:institutional_code" xlink:type="simple">AMGS</named-content>; GEN 1978C.</p></tp:treatment-sec><tp:treatment-sec sec-type="comments" id="SECID0EUJBG"><title>Comments.</title><p>As with <italic><tp:taxon-name><tp:taxon-name-part taxon-name-part-type="genus" reg="Oligoneuriopsis">O.</tp:taxon-name-part> <tp:taxon-name-part taxon-name-part-type="species" reg="jessicae">jessicae</tp:taxon-name-part></tp:taxon-name></italic>, the material examined by Agnew has been lost. This includes VAL 606G Klip River, Vrede-Volksrust Rd. Bridge 1959/01/14 <named-content xmlns:xlink="http://www.w3.org/1999/xlink" content-type="dwc:verbatimCoordinates" xlink:type="simple"><named-content content-type="geo-json" specific-use="{&#34;type&#34;:&#34;Point&#34;,&#34;coordinates&#34;:[29.350000,-27.358060]}" id="NCID0EIKBG" xlink:type="simple">27.35806°S, 29.35000°E</named-content></named-content>, Free State Province, and VAL 1061B, VAL 1062A. Klein Vaal R., at Goedehoop Farm 1960/03/22 <named-content xmlns:xlink="http://www.w3.org/1999/xlink" content-type="dwc:verbatimCoordinates" xlink:type="simple"><named-content content-type="geo-json" specific-use="{&#34;type&#34;:&#34;Point&#34;,&#34;coordinates&#34;:[30.133300,-26.819400]}" id="NCID0EQKBG" xlink:type="simple">26.8194°S, 30.1333°E</named-content></named-content>, Mpumalanga Province, F.M. Chutter leg. As the material examined is from a different catchment to the type material, no neotype has been designated.</p></tp:treatment-sec><tp:treatment-sec sec-type="Male and female imagos" id="SECID0EVKBG"><title>Male and female imagos.</title><p>Unknown.</p></tp:treatment-sec><tp:treatment-sec sec-type="Nymph" id="SECID0E1KBG"><title>Nymph.</title><p>Lengths. Body up to 16.5 mm (<xref ref-type="bibr" rid="B2">Agnew 1973</xref>), sex-based size differences of nymphs not recorded as none of the available material is fully mature. Cerci up to 8.1 mm, caudal filament 3.3 mm. General colouration light brown (Fig. <xref ref-type="fig" rid="F8">8A</xref>). Head (Fig. <xref ref-type="fig" rid="F8">8A</xref>) light brown, with darker brown marking between bases of antennae and ocelli and a grey-brown maculation between antennae; carina on frons slightly developed. Ventrally, head a uniform light brown colour; gills at base of maxillae forming a “beard” ventrally at base of head, much paler in colour relative to head capsule (Fig. <xref ref-type="fig" rid="F8">8B</xref>). Pro and mesonotum pale brown, with darker maculae laterally. Legs light brown, femoro-tibial articulation with a blackish spot. Femur and tibia of foreleg shorter than those of mid or hind leg; femora and tibiae of mid and hid legs of approximately equal length. Setae on the outer margin of mid and hind femora well developed, evenly distributed along length of margin; mid and hind tibiae and tarsi with well-developed fringe of even setae along the outer margin. Middle and hind legs with basal area of coxae and trochanter, and entire surface of femora covered with small, scattered, dark brown spine-like setae, extending also along ventral margins of tibiae and tarsi, as well as interspersed amongst the fringe of setae along the dorsal margins.</p><fig id="F8" position="float" orientation="portrait"><object-id xmlns:xlink="http://www.w3.org/1999/xlink" content-type="doi" xlink:type="simple">10.3897/zookeys.985.56649.figure8</object-id><object-id xmlns:xlink="http://www.w3.org/1999/xlink" content-type="arpha" xlink:type="simple">666ED9A6-D727-50D6-8B66-DA9B2AF27993</object-id><label>Figure 8.</label><caption><p><italic><tp:taxon-name><tp:taxon-name-part taxon-name-part-type="genus" reg="Oligoneuriopsis">Oligoneuriopsis</tp:taxon-name-part> <tp:taxon-name-part taxon-name-part-type="species" reg="elisabethae">elisabethae</tp:taxon-name-part></tp:taxon-name></italic><bold>A</bold> whole nymph (immature), dorsal view <bold>B</bold> dorsal view of head. Scale bar: 5 mm (<bold>A</bold>).</p></caption><graphic xmlns:xlink="http://www.w3.org/1999/xlink" xlink:href="zookeys-985-015-g008.jpg" position="float" orientation="portrait" xlink:type="simple" id="oo_471486.jpg"><uri content-type="original_file" xlink:type="simple">https://binary.pensoft.net/fig/471486</uri></graphic></fig><p>Abdominal tergites uniformly pale brown, no distinctive patterns except for paired pale cream-coloured markings forming a V-shaped pattern on last three abdominal segments in some specimens (Fig. <xref ref-type="fig" rid="F8">8A</xref>). Sternites uniform pale brown, with no distinctive markings (Fig. <xref ref-type="fig" rid="F8">8B</xref>). Dense patch of posteriorly orientated setae ventromedially moderately developed on abdominal sternite II, well-developed on sternites III–V, absent from other segments. Gills paler in colour than abdomen, gill I ventrally orientated, lamella less than one third the length of the fibrillar portion, gills II–VII with rounded lamella, filaments shorter than the corresponding lamella, lamella shorter than half the length of the corresponding segment. Lamellae II–VII with long and thin setae on their distal inner margin. Posterolateral spines of the abdomen of similar size on each segment, each with the tip a darker brown. Cerci uniformly medium brown, caudal filament paler brown towards apex, less than half the length of cerci.</p></tp:treatment-sec><tp:treatment-sec sec-type="Affinities" id="SECID0EYMBG"><title>Affinities.</title><p>Nymphs of <italic><tp:taxon-name><tp:taxon-name-part taxon-name-part-type="genus" reg="Oligoneuriopsis">O.</tp:taxon-name-part> <tp:taxon-name-part taxon-name-part-type="species" reg="elisabethae">elisabethae</tp:taxon-name-part></tp:taxon-name></italic> are less flattened compared to <italic><tp:taxon-name><tp:taxon-name-part taxon-name-part-type="genus" reg="Oligoneuriopsis">O.</tp:taxon-name-part> <tp:taxon-name-part taxon-name-part-type="species" reg="lawrencei">lawrencei</tp:taxon-name-part></tp:taxon-name></italic>, and have the shortest gills relative to the abdominal tergite length of the three South African species, at ca. 1/3 of the length of the tergites. Head similar in shape to <italic><tp:taxon-name><tp:taxon-name-part taxon-name-part-type="genus" reg="Oligoneuriopsis">O.</tp:taxon-name-part> <tp:taxon-name-part taxon-name-part-type="species" reg="jessicae">jessicae</tp:taxon-name-part></tp:taxon-name></italic> but notably different to <italic><tp:taxon-name><tp:taxon-name-part taxon-name-part-type="genus" reg="Oligoneuriopsis">O.</tp:taxon-name-part> <tp:taxon-name-part taxon-name-part-type="species" reg="lawrencei">lawrencei</tp:taxon-name-part></tp:taxon-name></italic>, which is widest medially. Lateral abdominal spines are well developed; dorsal abdominal spines as seen in <italic><tp:taxon-name><tp:taxon-name-part taxon-name-part-type="genus" reg="Oligoneuriopsis">O.</tp:taxon-name-part> <tp:taxon-name-part taxon-name-part-type="species" reg="jessicae">jessicae</tp:taxon-name-part></tp:taxon-name></italic> are absent in <italic><tp:taxon-name><tp:taxon-name-part taxon-name-part-type="genus" reg="Oligoneuriopsis">O.</tp:taxon-name-part> <tp:taxon-name-part taxon-name-part-type="species" reg="elisabethae">elisabethae.</tp:taxon-name-part></tp:taxon-name></italic> Nymphs of <italic><tp:taxon-name><tp:taxon-name-part taxon-name-part-type="genus" reg="Oligoneuriopsis">O.</tp:taxon-name-part> <tp:taxon-name-part taxon-name-part-type="species" reg="elisabethae">elisabethae</tp:taxon-name-part></tp:taxon-name></italic> also differ from those of <italic><tp:taxon-name><tp:taxon-name-part taxon-name-part-type="genus" reg="Oligoneuriopsis">O.</tp:taxon-name-part> <tp:taxon-name-part taxon-name-part-type="species" reg="skhounate">skhounate</tp:taxon-name-part></tp:taxon-name></italic>, <italic><tp:taxon-name><tp:taxon-name-part taxon-name-part-type="genus" reg="Oligoneuriopsis">O.</tp:taxon-name-part> <tp:taxon-name-part taxon-name-part-type="species" reg="dobbsi">dobbsi</tp:taxon-name-part></tp:taxon-name></italic>, <italic><tp:taxon-name><tp:taxon-name-part taxon-name-part-type="genus" reg="Oligoneuriopsis">O.</tp:taxon-name-part> <tp:taxon-name-part taxon-name-part-type="species" reg="orontensis">orontensis</tp:taxon-name-part></tp:taxon-name></italic> and <italic><tp:taxon-name><tp:taxon-name-part taxon-name-part-type="genus" reg="Oligoneuriopsis">O.</tp:taxon-name-part> <tp:taxon-name-part taxon-name-part-type="species" reg="villosus">villosus</tp:taxon-name-part></tp:taxon-name></italic> by the reduction of the caudal filament.</p></tp:treatment-sec><tp:treatment-sec sec-type="habitat" id="SECID0EXQBG"><title>Habitat preference.</title><p>Found in cobble, pebble and gravel substrate in swift current.</p></tp:treatment-sec><tp:treatment-sec sec-type="distribution" id="SECID0E3QBG"><title>Known distribution.</title><p>Lesotho; South Africa: Free State and Mpumalanga Provinces.</p></tp:treatment-sec><ref-list><ref id="B2"><mixed-citation xmlns:xlink="http://www.w3.org/1999/xlink" xlink:type="simple"><person-group><name name-style="western"><surname>Agnew</surname><given-names>JD</given-names></name></person-group> (<year>1973</year>) <article-title>Two new species of <italic><tp:taxon-name><tp:taxon-name-part taxon-name-part-type="genus">Oligoneuriopsis</tp:taxon-name-part></tp:taxon-name></italic> Crass from the Republic of South Africa (<tp:taxon-name><tp:taxon-name-part taxon-name-part-type="family">Oligoneuriidae</tp:taxon-name-part></tp:taxon-name>: <tp:taxon-name><tp:taxon-name-part taxon-name-part-type="order">Ephemeroptera</tp:taxon-name-part></tp:taxon-name>).</article-title> In: <person-group><name name-style="western"><surname>Peters</surname><given-names>WL</given-names></name><name name-style="western"><surname>Peters</surname><given-names>JG</given-names></name></person-group> (<role>Eds</role>) <issue-title>Proceedings of the First International Conference on Ephemeroptera.</issue-title><source>Brill, E.J., Leiden</source>, <fpage>114</fpage>–<lpage>121</lpage>.</mixed-citation></ref></ref-list></tp:taxon-treatment>
