# Supplementary material for: A reassessment of the genus Oligoneuriopsis Crass, 1947 (Ephemeroptera, Oligoneuriidae, Oligoneuriellini)
Source: Zookeys. 2020 Nov 5;985:15–47. doi: 10.3897/zookeys.985.56649 (PMC7661481; doi:10.3897/zookeys.985.56649)
Supplement: XML Treatment for Oligoneuriopsis skhounate [file zookeys.985.56649-treatment5.xml]

<!DOCTYPE tp:taxon-treatment
  PUBLIC "-//TaxonX//DTD Taxonomic Treatment Publishing DTD v0 20100105//EN" "tax-treatment-NSO.dtd">
<tp:taxon-treatment xmlns:tp="http://www.plazi.org/taxpub"><tp:treatment-meta><kwd-group><label>Taxon classification</label><kwd><named-content xmlns:xlink="http://www.w3.org/1999/xlink" content-type="kingdom">Animalia</named-content></kwd><kwd><named-content xmlns:xlink="http://www.w3.org/1999/xlink" content-type="order">Ephemeroptera</named-content></kwd><kwd><named-content xmlns:xlink="http://www.w3.org/1999/xlink" content-type="family">Oligoneuriidae</named-content></kwd></kwd-group><mixed-citation publication-type="journal"><person-group><name><surname>Barber-James</surname><given-names>Helen M.</given-names></name><name><surname>Zrelli</surname><given-names>Sonia</given-names></name><name><surname>Yanai</surname><given-names>Zohar</given-names></name><name><surname>Sartori</surname><given-names>Michel</given-names></name></person-group><article-title>A reassessment of the genus <italic><tp:taxon-name><tp:taxon-name-part taxon-name-part-type="genus" reg="Oligoneuriopsis">Oligoneuriopsis</tp:taxon-name-part></tp:taxon-name></italic> Crass, 1947 (<tp:taxon-name><tp:taxon-name-part taxon-name-part-type="order">Ephemeroptera</tp:taxon-name-part></tp:taxon-name>, <tp:taxon-name><tp:taxon-name-part taxon-name-part-type="family">Oligoneuriidae</tp:taxon-name-part></tp:taxon-name>, <tp:taxon-name>Oligoneuriellini</tp:taxon-name>)</article-title><source>Zookeys</source><day>05</day><month>11</month><year>2020</year><volume>985</volume><fpage>15</fpage><lpage>47</lpage><pub-id pub-id-type="doi">10.3897/zookeys.985.56649</pub-id></mixed-citation></tp:treatment-meta><tp:nomenclature><tp:taxon-name><object-id xmlns:xlink="http://www.w3.org/1999/xlink" content-type="arpha" xlink:type="simple">295BDABD-9C9D-5054-BD1F-79A1E4D2DFB4</object-id>
          <tp:taxon-name-part taxon-name-part-type="genus" reg="Oligoneuriopsis">Oligoneuriopsis</tp:taxon-name-part>
          <tp:taxon-name-part taxon-name-part-type="species" reg="skhounate">skhounate</tp:taxon-name-part>
        </tp:taxon-name><tp:taxon-authority>Dakki &amp; Giudicelli, 1980</tp:taxon-authority><xref ref-type="fig" rid="F9">Figures 9A</xref><xref ref-type="fig" rid="F10">, 10A</xref><xref ref-type="fig" rid="F11">, 11A–C</xref><xref ref-type="fig" rid="F12">, 12A</xref><xref ref-type="fig" rid="F14">, 14E</xref><xref ref-type="fig" rid="F15">, 15E</xref><tp:nomenclature-citation-list><tp:nomenclature-citation><tp:taxon-name>
              <tp:taxon-name-part taxon-name-part-type="genus" reg="Oligoneuriopsis">Oligoneuriopsis</tp:taxon-name-part> <tp:taxon-name-part taxon-name-part-type="species" reg="skhounate">skhounate</tp:taxon-name-part></tp:taxon-name><comment>Dakki &amp; Giudicelli, 1980: 19, figs 14–29 (male imago, nymph).</comment></tp:nomenclature-citation></tp:nomenclature-citation-list></tp:nomenclature><tp:treatment-sec sec-type="material" id="SECID0EKTBG"><title>Material examined.</title><p>Algeria • 1N (sequenced GBIFCH00763571); Oued Cherf, Medjez Amar; <named-content xmlns:xlink="http://www.w3.org/1999/xlink" content-type="dwc:verbatimCoordinates" xlink:type="simple"><named-content content-type="geo-json" specific-use="{&#34;type&#34;:&#34;Point&#34;,&#34;coordinates&#34;:[7.310830,36.443060]}" id="NCID0ETTBG" xlink:type="simple">36.44306°N, 7.31083°E</named-content></named-content>; alt. 205 m a.s.l.; 3 Oct. 2018; B. Samraoui leg.; <abbrev xmlns:xlink="http://www.w3.org/1999/xlink" content-type="institution" xlink:title="Museum of Zoology, Lausanne, Switzerland" id="ABBRID0EYTBG" xlink:type="simple">MZL</abbrev> • 2N (sequenced GBIFCH00763569–GBIFCH00763570); Oued Cherf, Dbabcha; <named-content xmlns:xlink="http://www.w3.org/1999/xlink" content-type="dwc:verbatimCoordinates" xlink:type="simple"><named-content content-type="geo-json" specific-use="{&#34;type&#34;:&#34;Point&#34;,&#34;coordinates&#34;:[7.318100,36.216600]}" id="NCID0EAUBG" xlink:type="simple">36.2166°N, 7.3181°E</named-content></named-content>; alt. 610 m a.s.l.; 18 Oct. 2019; B. Samraoui leg.; <abbrev xmlns:xlink="http://www.w3.org/1999/xlink" content-type="institution" xlink:title="Museum of Zoology, Lausanne, Switzerland" id="ABBRID0EFUBG" xlink:type="simple">MZL</abbrev> • Morocco • 3N; Marrakech, Palmeraie, Oued Tensift; <named-content xmlns:xlink="http://www.w3.org/1999/xlink" content-type="dwc:verbatimCoordinates" xlink:type="simple"><named-content content-type="geo-json" specific-use="{&#34;type&#34;:&#34;Point&#34;,&#34;coordinates&#34;:[-7.969400,31.661900]}" id="NCID0ENUBG" xlink:type="simple">31.6619°N, 7.9694°W</named-content></named-content> (estimated); alt. 443 m a.s.l.; 27 Apr. 1960; J. Aubert leg.; <abbrev xmlns:xlink="http://www.w3.org/1999/xlink" content-type="institution" xlink:title="Museum of Zoology, Lausanne, Switzerland" id="ABBRID0ESUBG" xlink:type="simple">MZL</abbrev> • Spain • 4N; Pyrénées, Barbastro (Huesca), Rio Vero; <named-content xmlns:xlink="http://www.w3.org/1999/xlink" content-type="dwc:verbatimCoordinates" xlink:type="simple"><named-content content-type="geo-json" specific-use="{&#34;type&#34;:&#34;Point&#34;,&#34;coordinates&#34;:[-0.127800,42.240000]}" id="NCID0E1UBG" xlink:type="simple">42.2400°N, 0.1278°W</named-content></named-content> (estimated); alt. 1000 m a.s.l.; 24 Jun. 1956; H. Bertrand leg.; <abbrev xmlns:xlink="http://www.w3.org/1999/xlink" content-type="institution" xlink:title="Museum of Zoology, Lausanne, Switzerland" id="ABBRID0E6UBG" xlink:type="simple">MZL</abbrev> • 1N; Sierra Morena, Venta de Cardenas; <named-content xmlns:xlink="http://www.w3.org/1999/xlink" content-type="dwc:verbatimCoordinates" xlink:type="simple"><named-content content-type="geo-json" specific-use="{&#34;type&#34;:&#34;Point&#34;,&#34;coordinates&#34;:[-3.511900,38.400600]}" id="NCID0EHVBG" xlink:type="simple">38.4006°N, 3.5119°W</named-content></named-content> (estimated); alt. 650 m a.s.l.; 2 Aug. 1960; J. Aubert leg.; <abbrev xmlns:xlink="http://www.w3.org/1999/xlink" content-type="institution" xlink:title="Museum of Zoology, Lausanne, Switzerland" id="ABBRID0EMVBG" xlink:type="simple">MZL</abbrev> • 3N; Valladolid, Cabezon, Rio Pisuerga; <named-content xmlns:xlink="http://www.w3.org/1999/xlink" content-type="dwc:verbatimCoordinates" xlink:type="simple"><named-content content-type="geo-json" specific-use="{&#34;type&#34;:&#34;Point&#34;,&#34;coordinates&#34;:[-5.229700,41.465000]}" id="NCID0EUVBG" xlink:type="simple">41.4650°N, 5.2297°W</named-content></named-content> (estimated); alt. 650 m a.s.l.; 17 Aug. 1988; D. Studemann &amp; P. Landolt leg.; <abbrev xmlns:xlink="http://www.w3.org/1999/xlink" content-type="institution" xlink:title="Museum of Zoology, Lausanne, Switzerland" id="ABBRID0EZVBG" xlink:type="simple">MZL</abbrev> • 41N; Malaga, Cortes de la Frontera, Rio Guadairo; <named-content xmlns:xlink="http://www.w3.org/1999/xlink" content-type="dwc:verbatimCoordinates" xlink:type="simple"><named-content content-type="geo-json" specific-use="{&#34;type&#34;:&#34;Point&#34;,&#34;coordinates&#34;:[-5.367500,36.548300]}" id="NCID0EBWBG" xlink:type="simple">36.5483°N, 5.3675°W</named-content></named-content> (estimated); alt. 250 m a.s.l.; 21 Aug. 1988; D. Studemann &amp; P. Landolt leg.; <abbrev xmlns:xlink="http://www.w3.org/1999/xlink" content-type="institution" xlink:title="Museum of Zoology, Lausanne, Switzerland" id="ABBRID0EGWBG" xlink:type="simple">MZL</abbrev> • 4N, 10s♀, 17♂; same locality; 15 Sep. 1988; P. Landolt leg.; <abbrev xmlns:xlink="http://www.w3.org/1999/xlink" content-type="institution" xlink:title="Museum of Zoology, Lausanne, Switzerland" id="ABBRID0ELWBG" xlink:type="simple">MZL</abbrev> • Tunisia • 1N; Bizerte, Mateur, Oued Joumine, upstream Lake Ichkeul dam; <named-content xmlns:xlink="http://www.w3.org/1999/xlink" content-type="dwc:verbatimCoordinates" xlink:type="simple"><named-content content-type="geo-json" specific-use="{&#34;type&#34;:&#34;Point&#34;,&#34;coordinates&#34;:[9.524400,36.962800]}" id="NCID0ETWBG" xlink:type="simple">36.9628°N, 9.5244°E</named-content></named-content>; alt. 105 m a.s.l.; 20 Nov. 2004; S. Zrelli leg.; <abbrev xmlns:xlink="http://www.w3.org/1999/xlink" content-type="institution" xlink:title="Laboratory of Environment Biomonitoring, University of Bizerta, Tunisia" id="ABBRID0EYWBG" xlink:type="simple">LBE</abbrev> • 22N, 1s♀; same locality; 26 Jun. 2005; S. Zrelli leg.; <abbrev xmlns:xlink="http://www.w3.org/1999/xlink" content-type="institution" xlink:title="Laboratory of Environment Biomonitoring, University of Bizerta, Tunisia" id="ABBRID0E4WBG" xlink:type="simple">LBE</abbrev> • 20N, 2s♀; same locality; 18 Jul. 2005; S. Zrelli leg.; <abbrev xmlns:xlink="http://www.w3.org/1999/xlink" content-type="institution" xlink:title="Laboratory of Environment Biomonitoring, University of Bizerta, Tunisia" id="ABBRID0ECXBG" xlink:type="simple">LBE</abbrev> • 40N; same locality; 28 Aug. 2005; S. Zrelli leg.; <abbrev xmlns:xlink="http://www.w3.org/1999/xlink" content-type="institution" xlink:title="Laboratory of Environment Biomonitoring, University of Bizerta, Tunisia" id="ABBRID0EHXBG" xlink:type="simple">LBE</abbrev> • 40N; same locality; 6 Sep. 2005; S. Zrelli leg.; 39 <abbrev xmlns:xlink="http://www.w3.org/1999/xlink" content-type="institution" xlink:title="Laboratory of Environment Biomonitoring, University of Bizerta, Tunisia" id="ABBRID0EMXBG" xlink:type="simple">LBE</abbrev>, 1 <abbrev xmlns:xlink="http://www.w3.org/1999/xlink" content-type="institution" xlink:title="Museum of Zoology, Lausanne, Switzerland" id="ABBRID0ERXBG" xlink:type="simple">MZL</abbrev> • 40N; same locality; 24 Oct. 2005; S. Zrelli leg.; <abbrev xmlns:xlink="http://www.w3.org/1999/xlink" content-type="institution" xlink:title="Laboratory of Environment Biomonitoring, University of Bizerta, Tunisia" id="ABBRID0EWXBG" xlink:type="simple">LBE</abbrev> • 35N; same locality; 26 Jun. 2006; S. Zrelli leg.; 24 <abbrev xmlns:xlink="http://www.w3.org/1999/xlink" content-type="institution" xlink:title="Laboratory of Environment Biomonitoring, University of Bizerta, Tunisia" id="ABBRID0E2XBG" xlink:type="simple">LBE</abbrev>, 11 <abbrev xmlns:xlink="http://www.w3.org/1999/xlink" content-type="institution" xlink:title="Museum of Zoology, Lausanne, Switzerland" id="ABBRID0EAYBG" xlink:type="simple">MZL</abbrev> • 11N; same locality; 31 Jul. 2006; S. Zrelli leg.; <abbrev xmlns:xlink="http://www.w3.org/1999/xlink" content-type="institution" xlink:title="Laboratory of Environment Biomonitoring, University of Bizerta, Tunisia" id="ABBRID0EFYBG" xlink:type="simple">LBE</abbrev> • 2N, 1s♀; same locality; 6 Apr. 2009; S. Zrelli leg.; <abbrev xmlns:xlink="http://www.w3.org/1999/xlink" content-type="institution" xlink:title="Museum of Zoology, Lausanne, Switzerland" id="ABBRID0EKYBG" xlink:type="simple">MZL</abbrev> • 2N; same locality; 17 May 2010; S. Zrelli leg.; <abbrev xmlns:xlink="http://www.w3.org/1999/xlink" content-type="institution" xlink:title="Laboratory of Environment Biomonitoring, University of Bizerta, Tunisia" id="ABBRID0EPYBG" xlink:type="simple">LBE</abbrev> • 5N; Tabarka, Oued Bouterfes; <named-content xmlns:xlink="http://www.w3.org/1999/xlink" content-type="dwc:verbatimCoordinates" xlink:type="simple"><named-content content-type="geo-json" specific-use="{&#34;type&#34;:&#34;Point&#34;,&#34;coordinates&#34;:[8.912500,36.953000]}" id="NCID0EXYBG" xlink:type="simple">36.953°N, 8.9125°E</named-content></named-content>; alt. 100 m a.s.l.; 4 Jan. 2005; S. Zrelli leg.; <abbrev xmlns:xlink="http://www.w3.org/1999/xlink" content-type="institution" xlink:title="Laboratory of Environment Biomonitoring, University of Bizerta, Tunisia" id="ABBRID0E3YBG" xlink:type="simple">LBE</abbrev> • 6N; Jandouba, Fernana, Oued Ellil; <named-content xmlns:xlink="http://www.w3.org/1999/xlink" content-type="dwc:verbatimCoordinates" xlink:type="simple"><named-content content-type="geo-json" specific-use="{&#34;type&#34;:&#34;Point&#34;,&#34;coordinates&#34;:[8.733900,36.720300]}" id="NCID0EEZBG" xlink:type="simple">36.7203°N, 8.7339°E</named-content></named-content>; alt. 237 m a.s.l.; 28 Jul. 2005; S. Zrelli leg.; <abbrev xmlns:xlink="http://www.w3.org/1999/xlink" content-type="institution" xlink:title="Laboratory of Environment Biomonitoring, University of Bizerta, Tunisia" id="ABBRID0EJZBG" xlink:type="simple">LBE</abbrev> • 2N; same locality; 12 Sep. 2005; S. Zrelli leg.; <abbrev xmlns:xlink="http://www.w3.org/1999/xlink" content-type="institution" xlink:title="Laboratory of Environment Biomonitoring, University of Bizerta, Tunisia" id="ABBRID0EOZBG" xlink:type="simple">LBE</abbrev> • 4N; same locality; 29 Jul. 2006; S. Zrelli leg.; <abbrev xmlns:xlink="http://www.w3.org/1999/xlink" content-type="institution" xlink:title="Laboratory of Environment Biomonitoring, University of Bizerta, Tunisia" id="ABBRID0ETZBG" xlink:type="simple">LBE</abbrev> • 9N; same locality; 30 Aug. 2006; S. Zrelli leg.; <abbrev xmlns:xlink="http://www.w3.org/1999/xlink" content-type="institution" xlink:title="Laboratory of Environment Biomonitoring, University of Bizerta, Tunisia" id="ABBRID0EYZBG" xlink:type="simple">LBE</abbrev> • 10N; same locality; 26 Jun. 2008; S. Zrelli leg.; <abbrev xmlns:xlink="http://www.w3.org/1999/xlink" content-type="institution" xlink:title="Laboratory of Environment Biomonitoring, University of Bizerta, Tunisia" id="ABBRID0E4ZBG" xlink:type="simple">LBE</abbrev> • 7N; Oued Ghezala; <named-content xmlns:xlink="http://www.w3.org/1999/xlink" content-type="dwc:verbatimCoordinates" xlink:type="simple"><named-content content-type="geo-json" specific-use="{&#34;type&#34;:&#34;Point&#34;,&#34;coordinates&#34;:[8.698600,36.643100]}" id="NCID0EF1BG" xlink:type="simple">36.6431°N, 8.6986°E</named-content></named-content>; alt. 229 m a.s.l.; 30 Aug. 2006; S. Zrelli; <abbrev xmlns:xlink="http://www.w3.org/1999/xlink" content-type="institution" xlink:title="Laboratory of Environment Biomonitoring, University of Bizerta, Tunisia" id="ABBRID0EK1BG" xlink:type="simple">LBE</abbrev> • 5N; same locality; 21 Nov. 2009; S. Zrelli; <abbrev xmlns:xlink="http://www.w3.org/1999/xlink" content-type="institution" xlink:title="Laboratory of Environment Biomonitoring, University of Bizerta, Tunisia" id="ABBRID0EP1BG" xlink:type="simple">LBE</abbrev>.</p></tp:treatment-sec><tp:treatment-sec sec-type="Male imago" id="SECID0EU1BG"><title>Male imago.</title><p>Adequately described and illustrated by <xref ref-type="bibr" rid="B10">Dakki and Giudicelli (1980)</xref>. The most important character is on the genitalia where the shape of the lateral longitudinal lobe of the penis ends in a rounded sclerite a little bit larger than the lateral lobe (Fig. <xref ref-type="fig" rid="F9">9A</xref>).</p><fig id="F9" position="float" orientation="portrait"><object-id xmlns:xlink="http://www.w3.org/1999/xlink" content-type="doi" xlink:type="simple">10.3897/zookeys.985.56649.figure9</object-id><object-id xmlns:xlink="http://www.w3.org/1999/xlink" content-type="arpha" xlink:type="simple">91A3533A-4909-5AD4-8A3A-AA61B14F14B7</object-id><label>Figure 9.</label><caption><p>Genitalia of <italic><tp:taxon-name><tp:taxon-name-part taxon-name-part-type="genus" reg="Oligoneuriopsis">Oligoneuriopsis</tp:taxon-name-part></tp:taxon-name></italic> in ventral view <bold>A</bold><italic><tp:taxon-name><tp:taxon-name-part taxon-name-part-type="genus" reg="Oligoneuriopsis">O.</tp:taxon-name-part> <tp:taxon-name-part taxon-name-part-type="species" reg="skhounate">skhounate</tp:taxon-name-part></tp:taxon-name></italic><bold>B</bold><italic><tp:taxon-name><tp:taxon-name-part taxon-name-part-type="genus" reg="Oligoneuriopsis">O.</tp:taxon-name-part> <tp:taxon-name-part taxon-name-part-type="species" reg="orontensis">orontensis</tp:taxon-name-part></tp:taxon-name></italic>. Black arrows: Apex of the lateral longitudinal lobe of penis. White arrows: Proximal process of penis. Scale bar: 1 mm.</p></caption><graphic xmlns:xlink="http://www.w3.org/1999/xlink" xlink:href="zookeys-985-015-g009.jpg" position="float" orientation="portrait" xlink:type="simple" id="oo_471487.jpg"><uri content-type="original_file" xlink:type="simple">https://binary.pensoft.net/fig/471487</uri></graphic></fig></tp:treatment-sec><tp:treatment-sec sec-type="Nymph" id="SECID0EQ3BG"><title>Nymph</title><p><bold>(Fig. <xref ref-type="fig" rid="F10">10A</xref>).</bold> Adequately described and illustrated by <xref ref-type="bibr" rid="B10">Dakki and Giudicelli (1980)</xref>, with the following complements: setae on the outer margin of hind femora well developed and reaching the apex; outer margin of hind tibiae covered by a dense row of long and thin setae; lamella of gill I minute, fibrillae much longer than the lamella length; setae on distal inner margin of gills II–VII short and thin; posteromedially sternal patch of long setae present on segments (II)III–V, most developed on segments III–IV.</p><fig id="F10" position="float" orientation="portrait"><object-id xmlns:xlink="http://www.w3.org/1999/xlink" content-type="doi" xlink:type="simple">10.3897/zookeys.985.56649.figure10</object-id><object-id xmlns:xlink="http://www.w3.org/1999/xlink" content-type="arpha" xlink:type="simple">68F72270-E18E-53D7-A50D-FC33F916561D</object-id><label>Figure 10.</label><caption><p>Habitus of <italic><tp:taxon-name><tp:taxon-name-part taxon-name-part-type="genus" reg="Oligoneuriopsis">Oligoneuriopsis</tp:taxon-name-part></tp:taxon-name></italic> nymphs in dorsal view <bold>A</bold><italic><tp:taxon-name><tp:taxon-name-part taxon-name-part-type="genus" reg="Oligoneuriopsis">O.</tp:taxon-name-part> <tp:taxon-name-part taxon-name-part-type="species" reg="skhounate">skhounate</tp:taxon-name-part></tp:taxon-name></italic><bold>B</bold><italic><tp:taxon-name><tp:taxon-name-part taxon-name-part-type="genus" reg="Oligoneuriopsis">O.</tp:taxon-name-part> <tp:taxon-name-part taxon-name-part-type="species" reg="orontensis">orontensis</tp:taxon-name-part></tp:taxon-name></italic>. Scale bar: 5 mm.</p></caption><graphic xmlns:xlink="http://www.w3.org/1999/xlink" xlink:href="zookeys-985-015-g010.jpg" position="float" orientation="portrait" xlink:type="simple" id="oo_471488.jpg"><uri content-type="original_file" xlink:type="simple">https://binary.pensoft.net/fig/471488</uri></graphic></fig></tp:treatment-sec><tp:treatment-sec sec-type="Eggs" id="SECID0EP5BG"><title>Eggs.</title><p>General shape rhomboid, ca. 280 µm long and 250 µm wide, (Fig. <xref ref-type="fig" rid="F11">11A</xref>) chorionic surface rather smooth, micropyle tagenoform, smooth, sperm guide well apparent (Fig. <xref ref-type="fig" rid="F11">11B</xref>), KCT’s rather regularly arranged, ca. 10 µm of diameter, formed by coil-thread ending in a leaf-like and flat structure (Fig. <xref ref-type="fig" rid="F11">11C</xref>).</p><fig id="F11" position="float" orientation="portrait"><object-id xmlns:xlink="http://www.w3.org/1999/xlink" content-type="doi" xlink:type="simple">10.3897/zookeys.985.56649.figure11</object-id><object-id xmlns:xlink="http://www.w3.org/1999/xlink" content-type="arpha" xlink:type="simple">A00500C7-3EF9-5DBF-9523-C37823A2637C</object-id><label>Figure 11.</label><caption><p><italic><tp:taxon-name><tp:taxon-name-part taxon-name-part-type="genus" reg="Oligoneuriopsis">O.</tp:taxon-name-part> <tp:taxon-name-part taxon-name-part-type="species" reg="skhounate">skhounate</tp:taxon-name-part></tp:taxon-name></italic> (<bold>A–C</bold>) and <italic><tp:taxon-name><tp:taxon-name-part taxon-name-part-type="genus" reg="Oligoneuriopsis">O.</tp:taxon-name-part> <tp:taxon-name-part taxon-name-part-type="species" reg="orontensis">orontensis</tp:taxon-name-part></tp:taxon-name></italic> (<bold>D–F</bold>) <bold>A, D</bold> shape of the egg <bold>B, E</bold> micropyle <bold>C, F</bold> KCT’s.</p></caption><graphic xmlns:xlink="http://www.w3.org/1999/xlink" xlink:href="zookeys-985-015-g011.jpg" position="float" orientation="portrait" xlink:type="simple" id="oo_471489.jpg"><uri content-type="original_file" xlink:type="simple">https://binary.pensoft.net/fig/471489</uri></graphic></fig></tp:treatment-sec><tp:treatment-sec sec-type="Affinities" id="SECID0EPAAI"><title>Affinities.</title><p>At the male adult stage, <italic><tp:taxon-name><tp:taxon-name-part taxon-name-part-type="genus" reg="Oligoneuriopsis">O.</tp:taxon-name-part> <tp:taxon-name-part taxon-name-part-type="species" reg="skhounate">skhounate</tp:taxon-name-part></tp:taxon-name></italic> is distinguished from <italic><tp:taxon-name><tp:taxon-name-part taxon-name-part-type="genus" reg="Oligoneuriopsis">O.</tp:taxon-name-part> <tp:taxon-name-part taxon-name-part-type="species" reg="lawrencei">lawrencei</tp:taxon-name-part></tp:taxon-name></italic> by the presence of crossveins in the proximal part of the subcostal area, and from <italic><tp:taxon-name><tp:taxon-name-part taxon-name-part-type="genus" reg="Oligoneuriopsis">O.</tp:taxon-name-part> <tp:taxon-name-part taxon-name-part-type="species" reg="lawrencei">lawrencei</tp:taxon-name-part></tp:taxon-name></italic> and <italic><tp:taxon-name><tp:taxon-name-part taxon-name-part-type="genus" reg="Oligoneuriopsis">O.</tp:taxon-name-part> <tp:taxon-name-part taxon-name-part-type="species" reg="dobbsi">dobbsi</tp:taxon-name-part></tp:taxon-name></italic> by the shape of the apex of the lateral longitudinal lobe of penis sclerite which is only slightly enlarged. In the nymphal stage, <italic><tp:taxon-name><tp:taxon-name-part taxon-name-part-type="genus" reg="Oligoneuriopsis">O.</tp:taxon-name-part> <tp:taxon-name-part taxon-name-part-type="species" reg="skhounate">skhounate</tp:taxon-name-part></tp:taxon-name></italic> differs from <italic><tp:taxon-name><tp:taxon-name-part taxon-name-part-type="genus" reg="Oligoneuriopsis">O.</tp:taxon-name-part> <tp:taxon-name-part taxon-name-part-type="species" reg="jessicae">jessicae</tp:taxon-name-part></tp:taxon-name></italic> by the absence of abdominal carina and from <italic><tp:taxon-name><tp:taxon-name-part taxon-name-part-type="genus" reg="Oligoneuriopsis">O.</tp:taxon-name-part> <tp:taxon-name-part taxon-name-part-type="species" reg="lawrencei">lawrencei</tp:taxon-name-part></tp:taxon-name></italic> and <italic><tp:taxon-name><tp:taxon-name-part taxon-name-part-type="genus" reg="Oligoneuriopsis">O.</tp:taxon-name-part> <tp:taxon-name-part taxon-name-part-type="species" reg="elisabethae">elisabethae</tp:taxon-name-part></tp:taxon-name></italic> by the setation of the dorsal margin of hind femora with much longer setae; it also differs from <italic><tp:taxon-name><tp:taxon-name-part taxon-name-part-type="genus" reg="Oligoneuriopsis">O.</tp:taxon-name-part> <tp:taxon-name-part taxon-name-part-type="species" reg="dobbsi">dobbsi</tp:taxon-name-part></tp:taxon-name></italic> by the size of gill I lamella, much longer in the latter.</p><p>The ecology of the nymph in North Africa is described by <xref ref-type="bibr" rid="B7">Bouhala et al. (2020)</xref>.</p></tp:treatment-sec><tp:treatment-sec sec-type="distribution" id="SECID0E5DAI"><title>Known distribution.</title><p>Algeria, Morocco, Spain, Tunisia.</p></tp:treatment-sec><tp:treatment-sec><!--Section generated to contain objects referenced in tp:taxon-treatment.--><fig id="F12" position="float" orientation="portrait"><object-id xmlns:xlink="http://www.w3.org/1999/xlink" content-type="doi" xlink:type="simple">10.3897/zookeys.985.56649.figure12</object-id><object-id xmlns:xlink="http://www.w3.org/1999/xlink" content-type="arpha" xlink:type="simple">DEF998C3-7BCC-5B19-85A6-B37D69356088</object-id><label>Figure 12.</label><caption><p>Hind legs of <italic><tp:taxon-name><tp:taxon-name-part taxon-name-part-type="genus" reg="Oligoneuriopsis">Oligoneuriopsis</tp:taxon-name-part></tp:taxon-name></italic> in dorsal view, showing femoral and tibial setation <bold>A</bold><italic><tp:taxon-name><tp:taxon-name-part taxon-name-part-type="genus" reg="Oligoneuriopsis">O.</tp:taxon-name-part> <tp:taxon-name-part taxon-name-part-type="species" reg="skhounate">skhounate</tp:taxon-name-part></tp:taxon-name></italic><bold>B</bold><italic><tp:taxon-name><tp:taxon-name-part taxon-name-part-type="genus" reg="Oligoneuriopsis">O.</tp:taxon-name-part> <tp:taxon-name-part taxon-name-part-type="species" reg="orontensis">orontensis</tp:taxon-name-part></tp:taxon-name></italic>. Scale bar: 1 mm.</p></caption><graphic xmlns:xlink="http://www.w3.org/1999/xlink" xlink:href="zookeys-985-015-g012.jpg" position="float" orientation="portrait" xlink:type="simple" id="oo_471490.jpg"><uri content-type="original_file" xlink:type="simple">https://binary.pensoft.net/fig/471490</uri></graphic></fig><fig id="F14" position="float" orientation="portrait"><object-id xmlns:xlink="http://www.w3.org/1999/xlink" content-type="doi" xlink:type="simple">10.3897/zookeys.985.56649.figure14</object-id><object-id xmlns:xlink="http://www.w3.org/1999/xlink" content-type="arpha" xlink:type="simple">78F92945-4A57-5FBC-92A7-4F2CE5F855AB</object-id><label>Figure 14.</label><caption><p>Hind femora of representative <italic><tp:taxon-name><tp:taxon-name-part taxon-name-part-type="genus" reg="Oligoneuriella">Oligoneuriella</tp:taxon-name-part></tp:taxon-name></italic> (<bold>A–C</bold>) and <italic><tp:taxon-name><tp:taxon-name-part taxon-name-part-type="genus" reg="Oligoneuriopsis">Oligoneuriopsis</tp:taxon-name-part></tp:taxon-name></italic> (<bold>D–F</bold>) species <bold>A</bold><italic><tp:taxon-name><tp:taxon-name-part taxon-name-part-type="genus" reg="Oligoneuriella">Oligoneuriella</tp:taxon-name-part> <tp:taxon-name-part taxon-name-part-type="species" reg="rhenana">rhenana</tp:taxon-name-part></tp:taxon-name></italic><bold>B</bold><italic><tp:taxon-name><tp:taxon-name-part taxon-name-part-type="genus" reg="Oligoneuriella">Oligoneuriella</tp:taxon-name-part> <tp:taxon-name-part taxon-name-part-type="species" reg="pallida">pallida</tp:taxon-name-part></tp:taxon-name></italic><bold>C</bold><italic><tp:taxon-name><tp:taxon-name-part taxon-name-part-type="genus" reg="Oligoneuriella">Oligoneuriella</tp:taxon-name-part> <tp:taxon-name-part taxon-name-part-type="species" reg="skoura">skoura</tp:taxon-name-part></tp:taxon-name></italic><bold>D</bold><italic><tp:taxon-name><tp:taxon-name-part taxon-name-part-type="genus" reg="Oligoneuriopsis">Oligoneuriopsis</tp:taxon-name-part> <tp:taxon-name-part taxon-name-part-type="species" reg="lawrencei">lawrencei</tp:taxon-name-part></tp:taxon-name></italic><bold>E</bold><italic><tp:taxon-name><tp:taxon-name-part taxon-name-part-type="genus" reg="Oligoneuriopsis">Oligoneuriopsis</tp:taxon-name-part> <tp:taxon-name-part taxon-name-part-type="species" reg="skhounate">skhounate</tp:taxon-name-part></tp:taxon-name></italic><bold>F</bold><italic><tp:taxon-name><tp:taxon-name-part taxon-name-part-type="genus" reg="Oligoneuriopsis">Oligoneuriopsis</tp:taxon-name-part> <tp:taxon-name-part taxon-name-part-type="species" reg="orontensis">orontensis</tp:taxon-name-part></tp:taxon-name></italic>.</p></caption><graphic xmlns:xlink="http://www.w3.org/1999/xlink" xlink:href="zookeys-985-015-g014.jpg" position="float" orientation="portrait" xlink:type="simple" id="oo_471492.jpg"><uri content-type="original_file" xlink:type="simple">https://binary.pensoft.net/fig/471492</uri></graphic></fig><fig id="F15" position="float" orientation="portrait"><object-id xmlns:xlink="http://www.w3.org/1999/xlink" content-type="doi" xlink:type="simple">10.3897/zookeys.985.56649.figure15</object-id><object-id xmlns:xlink="http://www.w3.org/1999/xlink" content-type="arpha" xlink:type="simple">4F9E91B9-1BAF-579C-840D-CA2197B5E825</object-id><label>Figure 15.</label><caption><p>Outline of gill plate III of representative <italic><tp:taxon-name><tp:taxon-name-part taxon-name-part-type="genus" reg="Oligoneuriella">Oligoneuriella</tp:taxon-name-part></tp:taxon-name></italic> (<bold>A–C</bold>) and <italic><tp:taxon-name><tp:taxon-name-part taxon-name-part-type="genus" reg="Oligoneuriopsis">Oligoneuriopsis</tp:taxon-name-part></tp:taxon-name></italic> (<bold>D–F</bold>) species <bold>A</bold><italic><tp:taxon-name><tp:taxon-name-part taxon-name-part-type="genus" reg="Oligoneuriella">Oligoneuriella</tp:taxon-name-part> <tp:taxon-name-part taxon-name-part-type="species" reg="rhenana">rhenana</tp:taxon-name-part></tp:taxon-name></italic><bold>B</bold><italic><tp:taxon-name><tp:taxon-name-part taxon-name-part-type="genus" reg="Oligoneuriella">Oligoneuriella</tp:taxon-name-part> <tp:taxon-name-part taxon-name-part-type="species" reg="pallida">pallida</tp:taxon-name-part></tp:taxon-name></italic><bold>C</bold><italic><tp:taxon-name><tp:taxon-name-part taxon-name-part-type="genus" reg="Oligoneuriella">Oligoneuriella</tp:taxon-name-part> <tp:taxon-name-part taxon-name-part-type="species" reg="skoura">skoura</tp:taxon-name-part></tp:taxon-name></italic><bold>D</bold><italic><tp:taxon-name><tp:taxon-name-part taxon-name-part-type="genus" reg="Oligoneuriopsis">Oligoneuriopsis</tp:taxon-name-part> <tp:taxon-name-part taxon-name-part-type="species" reg="lawrencei">lawrencei</tp:taxon-name-part></tp:taxon-name></italic><bold>E</bold><italic><tp:taxon-name><tp:taxon-name-part taxon-name-part-type="genus" reg="Oligoneuriopsis">Oligoneuriopsis</tp:taxon-name-part> <tp:taxon-name-part taxon-name-part-type="species" reg="skhounate">skhounate</tp:taxon-name-part></tp:taxon-name></italic><bold>F</bold><italic><tp:taxon-name><tp:taxon-name-part taxon-name-part-type="genus" reg="Oligoneuriopsis">Oligoneuriopsis</tp:taxon-name-part> <tp:taxon-name-part taxon-name-part-type="species" reg="villosus">villosus</tp:taxon-name-part></tp:taxon-name></italic>.</p></caption><graphic xmlns:xlink="http://www.w3.org/1999/xlink" xlink:href="zookeys-985-015-g015.jpg" position="float" orientation="portrait" xlink:type="simple" id="oo_471493.jpg"><uri content-type="original_file" xlink:type="simple">https://binary.pensoft.net/fig/471493</uri></graphic></fig></tp:treatment-sec><ref-list><ref id="B10"><mixed-citation xmlns:xlink="http://www.w3.org/1999/xlink" xlink:type="simple"><person-group><name name-style="western"><surname>Dakki</surname><given-names>M</given-names></name><name name-style="western"><surname>Giudicelli</surname><given-names>J</given-names></name></person-group> (<year>1980</year>) <article-title>Ephémeroptères d’Afrique du Nord. 2 – Description d’<italic><tp:taxon-name><tp:taxon-name-part taxon-name-part-type="genus">Oligoneuriella</tp:taxon-name-part> <tp:taxon-name-part taxon-name-part-type="species">skoura</tp:taxon-name-part></tp:taxon-name></italic> n. sp. et d’<italic><tp:taxon-name><tp:taxon-name-part taxon-name-part-type="genus">Oligoneuriopsis</tp:taxon-name-part> <tp:taxon-name-part taxon-name-part-type="species">skhounate</tp:taxon-name-part></tp:taxon-name></italic> n. sp., avec notes sur leur écologie (Ephem., <tp:taxon-name><tp:taxon-name-part taxon-name-part-type="family">Oligoneuriidae</tp:taxon-name-part></tp:taxon-name>).</article-title><source>Bulletin de l’Institut Scientifique, Rabat</source><volume>4</volume>: <fpage>13</fpage>–<lpage>28</lpage>.</mixed-citation></ref><ref id="B7"><mixed-citation xmlns:xlink="http://www.w3.org/1999/xlink" xlink:type="simple"><person-group><name name-style="western"><surname>Bouhala</surname><given-names>Z</given-names></name><name name-style="western"><surname>Márquez-Rodríguez</surname><given-names>J</given-names></name><name name-style="western"><surname>Chakri</surname><given-names>K</given-names></name><name name-style="western"><surname>Samraoui</surname><given-names>F</given-names></name><name name-style="western"><surname>El-Serehy</surname><given-names>HA</given-names></name><name name-style="western"><surname>Ferreras-Romero</surname><given-names>M</given-names></name><name name-style="western"><surname>Samraoui</surname><given-names>B</given-names></name></person-group> (<year>2020</year>) The life history of the Ibero-Maghrebian endemic <italic><tp:taxon-name><tp:taxon-name-part taxon-name-part-type="genus">Oligoneuriopsis</tp:taxon-name-part> <tp:taxon-name-part taxon-name-part-type="species">skhounate</tp:taxon-name-part></tp:taxon-name></italic> Dakki and Guidicelli (<tp:taxon-name><tp:taxon-name-part taxon-name-part-type="order">Ephemeroptera</tp:taxon-name-part></tp:taxon-name>: <tp:taxon-name><tp:taxon-name-part taxon-name-part-type="family">Oligoneuriidae</tp:taxon-name-part></tp:taxon-name>). Limnologica 81: 125761. <ext-link xlink:type="simple" ext-link-type="doi" xlink:href="10.1016/j.limno.2020.125761">https://doi.org/10.1016/j.limno.2020.125761</ext-link></mixed-citation></ref></ref-list></tp:taxon-treatment>
