# Supplementary material for: A reassessment of the genus Oligoneuriopsis Crass, 1947 (Ephemeroptera, Oligoneuriidae, Oligoneuriellini)
Source: Zookeys. 2020 Nov 5;985:15–47. doi: 10.3897/zookeys.985.56649 (PMC7661481; doi:10.3897/zookeys.985.56649)
Supplement: XML Treatment for Oligoneuriopsis orontensis [file zookeys.985.56649-treatment6.xml]

<!DOCTYPE tp:taxon-treatment
  PUBLIC "-//TaxonX//DTD Taxonomic Treatment Publishing DTD v0 20100105//EN" "tax-treatment-NSO.dtd">
<tp:taxon-treatment xmlns:tp="http://www.plazi.org/taxpub"><tp:treatment-meta><kwd-group><label>Taxon classification</label><kwd><named-content xmlns:xlink="http://www.w3.org/1999/xlink" content-type="kingdom">Animalia</named-content></kwd><kwd><named-content xmlns:xlink="http://www.w3.org/1999/xlink" content-type="order">Ephemeroptera</named-content></kwd><kwd><named-content xmlns:xlink="http://www.w3.org/1999/xlink" content-type="family">Oligoneuriidae</named-content></kwd></kwd-group><mixed-citation publication-type="journal"><person-group><name><surname>Barber-James</surname><given-names>Helen M.</given-names></name><name><surname>Zrelli</surname><given-names>Sonia</given-names></name><name><surname>Yanai</surname><given-names>Zohar</given-names></name><name><surname>Sartori</surname><given-names>Michel</given-names></name></person-group><article-title>A reassessment of the genus <italic><tp:taxon-name><tp:taxon-name-part taxon-name-part-type="genus" reg="Oligoneuriopsis">Oligoneuriopsis</tp:taxon-name-part></tp:taxon-name></italic> Crass, 1947 (<tp:taxon-name><tp:taxon-name-part taxon-name-part-type="order">Ephemeroptera</tp:taxon-name-part></tp:taxon-name>, <tp:taxon-name><tp:taxon-name-part taxon-name-part-type="family">Oligoneuriidae</tp:taxon-name-part></tp:taxon-name>, <tp:taxon-name>Oligoneuriellini</tp:taxon-name>)</article-title><source>Zookeys</source><day>05</day><month>11</month><year>2020</year><volume>985</volume><fpage>15</fpage><lpage>47</lpage><pub-id pub-id-type="doi">10.3897/zookeys.985.56649</pub-id></mixed-citation></tp:treatment-meta><tp:nomenclature><tp:taxon-name><object-id xmlns:xlink="http://www.w3.org/1999/xlink" content-type="arpha" xlink:type="simple">71EEB0A8-E519-57C4-9176-844730E66534</object-id>
          <tp:taxon-name-part taxon-name-part-type="genus" reg="Oligoneuriopsis">Oligoneuriopsis</tp:taxon-name-part>
          <tp:taxon-name-part taxon-name-part-type="species" reg="orontensis">orontensis</tp:taxon-name-part>
        </tp:taxon-name><tp:taxon-authority>(Koch, 1980)</tp:taxon-authority><tp:taxon-status xmlns:xlink="http://www.w3.org/1999/xlink" xlink:type="simple">comb. nov.</tp:taxon-status><xref ref-type="fig" rid="F9">Figures 9B</xref><xref ref-type="fig" rid="F10">, 10B</xref><xref ref-type="fig" rid="F11">, 11D–F</xref><xref ref-type="fig" rid="F12">, 12B</xref><xref ref-type="fig" rid="F14">, 14F</xref><tp:nomenclature-citation-list><tp:nomenclature-citation><tp:taxon-name>
              <tp:taxon-name-part taxon-name-part-type="genus" reg="Oligoneuriella">Oligoneuriella</tp:taxon-name-part> <tp:taxon-name-part taxon-name-part-type="species" reg="orontensis">orontensis</tp:taxon-name-part></tp:taxon-name><comment><xref ref-type="bibr" rid="B24">Koch, 1980</xref>: 154, figs 1–4 (nymph).</comment></tp:nomenclature-citation></tp:nomenclature-citation-list></tp:nomenclature><tp:treatment-sec sec-type="material" id="SECID0ENGAI"><title>Material examined.</title><p>Israel • 1N; Jordan River, Ateret Fortress; <named-content xmlns:xlink="http://www.w3.org/1999/xlink" content-type="dwc:verbatimCoordinates" xlink:type="simple"><named-content content-type="geo-json" specific-use="{&#34;type&#34;:&#34;Point&#34;,&#34;coordinates&#34;:[35.628600,33.003200]}" id="NCID0EWGAI" xlink:type="simple">33.0032°N, 35.6286°E</named-content></named-content>; alt. 63 m a.s.l.; 7 May 1990; H. Glassmann &amp; M. Sartori leg.; <abbrev xmlns:xlink="http://www.w3.org/1999/xlink" content-type="institution" xlink:title="Museum of Zoology, Lausanne, Switzerland" id="ABBRID0E2GAI" xlink:type="simple">MZL</abbrev> • 1N; same locality; 7 May 1991; H. Glassmann &amp; M. Sartori leg.; <abbrev xmlns:xlink="http://www.w3.org/1999/xlink" content-type="institution" xlink:title="Museum of Zoology, Lausanne, Switzerland" id="ABBRID0EAHAI" xlink:type="simple">MZL</abbrev> • 5N; same locality; 8 Dec. 2014; Z. Yanai leg.; <named-content xmlns:xlink="http://www.w3.org/1999/xlink" content-type="dwc:institutional_code" xlink:type="simple">SMNH</named-content> • 15N, 3♂; same locality; 29 Oct. 2015; Z. Yanai &amp; Y. Brenner leg.; <named-content xmlns:xlink="http://www.w3.org/1999/xlink" content-type="dwc:institutional_code" xlink:type="simple">SMNH</named-content> • 14N; same locality; 16 May 2016; Z. Yanai &amp; A. Charvet leg.; <named-content xmlns:xlink="http://www.w3.org/1999/xlink" content-type="dwc:institutional_code" xlink:type="simple">SMNH</named-content> • 8N; same locality; 2 Jun. 2016; Y. Hershkovitz &amp; T. Eshcoly leg.; <named-content xmlns:xlink="http://www.w3.org/1999/xlink" content-type="dwc:institutional_code" xlink:type="simple">SMNH</named-content> • 3N (1N – GBIFCH00759464 – sequenced); same locality; 11 Mar. 2017; Z. Yanai &amp; J.-L. Gattolliat leg.; <abbrev xmlns:xlink="http://www.w3.org/1999/xlink" content-type="institution" xlink:title="Museum of Zoology, Lausanne, Switzerland" id="ABBRID0EFIAI" xlink:type="simple">MZL</abbrev>, <named-content xmlns:xlink="http://www.w3.org/1999/xlink" content-type="dwc:institutional_code" xlink:type="simple">SMNH</named-content> • 4N (2N – GBIFCH00664952, GBIFCH006759463 – sequenced); same locality; 27 Mar. 2019; Z. Yanai leg.; <abbrev xmlns:xlink="http://www.w3.org/1999/xlink" content-type="institution" xlink:title="Museum of Zoology, Lausanne, Switzerland" id="ABBRID0ESIAI" xlink:type="simple">MZL</abbrev>, <named-content xmlns:xlink="http://www.w3.org/1999/xlink" content-type="dwc:institutional_code" xlink:type="simple">SMNH</named-content> • 2N; Dan Stream, st. 6; <named-content xmlns:xlink="http://www.w3.org/1999/xlink" content-type="dwc:verbatimCoordinates" xlink:type="simple"><named-content content-type="geo-json" specific-use="{&#34;type&#34;:&#34;Point&#34;,&#34;coordinates&#34;:[35.384500,33.132000]}" id="NCID0ECJAI" xlink:type="simple">33.1320°N, 35.3845°E</named-content></named-content>; alt. 120 m a.s.l.; 10 May 1990; A. Reuven &amp; M. Sartori leg.; <abbrev xmlns:xlink="http://www.w3.org/1999/xlink" content-type="institution" xlink:title="Museum of Zoology, Lausanne, Switzerland" id="ABBRID0EHJAI" xlink:type="simple">MZL</abbrev> • 4N; Senir (Hasbani) Stream, upstream Ma’ayan Barukh Bridge; <named-content xmlns:xlink="http://www.w3.org/1999/xlink" content-type="dwc:verbatimCoordinates" xlink:type="simple"><named-content content-type="geo-json" specific-use="{&#34;type&#34;:&#34;Point&#34;,&#34;coordinates&#34;:[35.615200,33.225300]}" id="NCID0EPJAI" xlink:type="simple">33.2253°N, 35.6152°E</named-content></named-content>; alt. 103 m a.s.l.; 10 May 1990; A. Reuven &amp; M. Sartori leg.; <abbrev xmlns:xlink="http://www.w3.org/1999/xlink" content-type="institution" xlink:title="Museum of Zoology, Lausanne, Switzerland" id="ABBRID0EUJAI" xlink:type="simple">MZL</abbrev> • 1N; same locality; 10 May 1991; A. Reuven &amp; M. Sartori leg.; <abbrev xmlns:xlink="http://www.w3.org/1999/xlink" content-type="institution" xlink:title="Museum of Zoology, Lausanne, Switzerland" id="ABBRID0EZJAI" xlink:type="simple">MZL</abbrev> • 2N; Senir (Hasbani) Stream, downstream ‘En Barukh; <named-content xmlns:xlink="http://www.w3.org/1999/xlink" content-type="dwc:verbatimCoordinates" xlink:type="simple"><named-content content-type="geo-json" specific-use="{&#34;type&#34;:&#34;Point&#34;,&#34;coordinates&#34;:[35.620900,33.230800]}" id="NCID0EBKAI" xlink:type="simple">33.2308°N, 35.6209°E</named-content></named-content>; alt. 119 m a.s.l.; 10 May 1990; A. Reuven &amp; M. Sartori leg.; <abbrev xmlns:xlink="http://www.w3.org/1999/xlink" content-type="institution" xlink:title="Museum of Zoology, Lausanne, Switzerland" id="ABBRID0EGKAI" xlink:type="simple">MZL</abbrev> • 2s♀, 1♂; same locality; 25 Jul. 1990; A. Reuven leg.; <abbrev xmlns:xlink="http://www.w3.org/1999/xlink" content-type="institution" xlink:title="Museum of Zoology, Lausanne, Switzerland" id="ABBRID0ELKAI" xlink:type="simple">MZL</abbrev> • 4s♀, 3♂; same locality; 10 May 1991; A. Reuven &amp; M. Sartori leg.; <abbrev xmlns:xlink="http://www.w3.org/1999/xlink" content-type="institution" xlink:title="Museum of Zoology, Lausanne, Switzerland" id="ABBRID0EQKAI" xlink:type="simple">MZL</abbrev> • 4N; Hermon (Banyas) Stream, Kefar Szold; <named-content xmlns:xlink="http://www.w3.org/1999/xlink" content-type="dwc:verbatimCoordinates" xlink:type="simple"><named-content content-type="geo-json" specific-use="{&#34;type&#34;:&#34;Point&#34;,&#34;coordinates&#34;:[35.383200,33.130100]}" id="NCID0EYKAI" xlink:type="simple">33.1301°N, 35.3832°E</named-content></named-content>; alt. 100 m a.s.l.; 8 May 1991; A. Reuven &amp; M. Sartori leg.; <abbrev xmlns:xlink="http://www.w3.org/1999/xlink" content-type="institution" xlink:title="Museum of Zoology, Lausanne, Switzerland" id="ABBRID0E4KAI" xlink:type="simple">MZL</abbrev> • 1N; Jordan River, haDodot Bridge; <named-content xmlns:xlink="http://www.w3.org/1999/xlink" content-type="dwc:verbatimCoordinates" xlink:type="simple"><named-content content-type="geo-json" specific-use="{&#34;type&#34;:&#34;Point&#34;,&#34;coordinates&#34;:[35.622600,32.931800]}" id="NCID0EFLAI" xlink:type="simple">32.9318°N, 35.6226°E</named-content></named-content>; alt. -161 m a.s.l.; 29 Jul. 2015; Y. Hershkovitz &amp; T. Eshcoly leg.; <named-content xmlns:xlink="http://www.w3.org/1999/xlink" content-type="dwc:institutional_code" xlink:type="simple">SMNH</named-content> • 2N; Jordan River, Park haYarden; <named-content xmlns:xlink="http://www.w3.org/1999/xlink" content-type="dwc:verbatimCoordinates" xlink:type="simple"><named-content content-type="geo-json" specific-use="{&#34;type&#34;:&#34;Point&#34;,&#34;coordinates&#34;:[35.623500,32.909100]}" id="NCID0EVLAI" xlink:type="simple">32.9091°N, 35.6235°E</named-content></named-content>; alt. -203 m a.s.l.; 2 Jun. 2016; Y. Hershkovitz &amp; T. Eshcoly leg.; <named-content xmlns:xlink="http://www.w3.org/1999/xlink" content-type="dwc:institutional_code" xlink:type="simple">SMNH</named-content> • 2s♂; Senir (Hasbani) Stream, Beth Hillel; <named-content xmlns:xlink="http://www.w3.org/1999/xlink" content-type="dwc:verbatimCoordinates" xlink:type="simple"><named-content content-type="geo-json" specific-use="{&#34;type&#34;:&#34;Point&#34;,&#34;coordinates&#34;:[35.610800,33.198900]}" id="NCID0EFMAI" xlink:type="simple">33.1989°N, 35.6108°E</named-content></named-content>; alt. 82 m a.s.l.; 6 Aug. 2020; Z. Yanai &amp; A. Hershko leg.; <named-content xmlns:xlink="http://www.w3.org/1999/xlink" content-type="dwc:institutional_code" xlink:type="simple">SMNH</named-content>.</p></tp:treatment-sec><tp:treatment-sec sec-type="Male imago" id="SECID0ESMAI"><title>Male imago.</title><p>Lengths. Body: up to 18 mm; forewing: up to 17 mm; cerci: up to 15 mm; caudal filament: up to 13 mm.</p><p>Vertex light brown, frontoclypeus yellowish, compound eyes greyish black, base of ocelli black, ocelli whitish, antennae with pedicel light brown and flagellum medium brown.</p><p>Pronotum light brown, washed with grey. Pterothorax light brown, with a large mesonotal suture yellowish. Forelegs with outer margin of femora, tibiae and tarsi medium brown, inner margin yellowish; mid- and hindlegs yellowish, with distinct inner brown maculae on the femoro-tibial articulation; wings, when folded, light brown, almost whitish when unfolded.</p><p>Abdominal segments uniformly yellowish, without distinct patterns, except sides of tergite IX, tergite X and sternite IX light brown; gonostyli and cerci whitish.</p><p>Forelegs functional, tibiae and tarsi of middle and hind legs weakly sclerotized and non- functional. Tarsal claws blunt. Forewing typical of the genus, with 5 groups of veins: Sc+RA, RSa+iRS, RSp+MA1, MA2+MP1, and a forked MP2+CuA – CuP vein. Subcostal field with numerous transversal veins, those issued from RA not reaching iRS in the distal forth of the length, those between iRS and MA1 only present in the proximal half.</p><p>Gonostyli 4-segmented, the basal one ca. 4 × the length of segments 2 to 4 combined; a fifth segment can sometimes be present (Fig. <xref ref-type="fig" rid="F9">9B</xref>). Penis lobes with characteristic sclerotized proximal process ending in a bifid projection; lateral longitudinal lobe ending in a distinct club-shaped sclerite more than 2 × larger than the lateral lobe. Cerci with whorls of long setae at each junction.</p></tp:treatment-sec><tp:treatment-sec sec-type="Female subimago" id="SECID0EBNAI"><title>Female subimago.</title><p>Lengths. Body: up to 23 mm; forewing: up to 21 mm; cerci: up to 7 mm; caudal filament: up to 5.5 mm.</p><p>Colouration as in the male, except antennal pedicel entirely medium brown, forefemora with outer margin sepia, tibiae and tarsi of all legs atrophied, twisted on forelegs; tarsal claws reduced to a single pointed and unsclerotized filament. Cerci light to medium brown. Posterior margin of sternite IX deeply concave and rounded.</p></tp:treatment-sec><tp:treatment-sec sec-type="Nymph" id="SECID0EHNAI"><title>Nymph</title><p><bold>(Fig. <xref ref-type="fig" rid="F10">10B</xref>).</bold> First described by <xref ref-type="bibr" rid="B24">Koch (1980)</xref> sub nomen <italic><tp:taxon-name><tp:taxon-name-part taxon-name-part-type="genus" reg="Oligoneuriella">Oligoneuriella</tp:taxon-name-part> <tp:taxon-name-part taxon-name-part-type="species" reg="orontensis">orontensis</tp:taxon-name-part></tp:taxon-name></italic>.</p><p>Lengths. Body up to 14 mm and 19 mm in male and female nymphs respectively; cerci (and caudal filament) up to 7 mm (5 mm) and 9 mm (7 mm) in male and female nymphs respectively.</p><p>General colouration light to medium brown, always lighter in male nymphs. Head medium brown, yellowish between the compound eyes. Pronotum medium brown, with yellowish areas sublaterally. Pterothorax medium brown, with yellowish maculae very characteristic (see <xref ref-type="bibr" rid="B24">Koch, 1980</xref>, fig. 4). Legs light brown, femora medium brown in the proximal half, lighter distally; femoro-tibial articulation darker, especially notable in mature nymphs. Setae on the outer margin of hind femora well developed, but not reaching the apex (if reaching it, then much smaller than the proximal ones) (Fig. <xref ref-type="fig" rid="F14">14F</xref>). Outer margin of hind tibiae without a row of long and thin setae (Fig. <xref ref-type="fig" rid="F12">12B</xref>). Abdominal tergites uniformly medium brown, each with a pair of light spots in the middle and one or two light maculae laterally; sternites with four spots on a transverse line and two elongated maculae anteriorly, altogether six spots creating sort of a circle (most notable in mature nymphs). Gills II–VII almost subequal in size, gill I smaller, ventral. On all gills, fibrillae shorter or subequal to lamella length. Lamellae II–VII with long and thin setae on their distal inner margin. Posteromedially sternal patch of long and thin setae present on segments II–IV(V). Posterolateral spines of the abdomen increasing in size posteriorly. Cerci uniformly dark brown, sometimes medium brown with a wide median dark band or with apex light brown.</p><fig id="F12" position="float" orientation="portrait"><object-id xmlns:xlink="http://www.w3.org/1999/xlink" content-type="doi" xlink:type="simple">10.3897/zookeys.985.56649.figure12</object-id><object-id xmlns:xlink="http://www.w3.org/1999/xlink" content-type="arpha" xlink:type="simple">DEF998C3-7BCC-5B19-85A6-B37D69356088</object-id><label>Figure 12.</label><caption><p>Hind legs of <italic><tp:taxon-name><tp:taxon-name-part taxon-name-part-type="genus" reg="Oligoneuriopsis">Oligoneuriopsis</tp:taxon-name-part></tp:taxon-name></italic> in dorsal view, showing femoral and tibial setation <bold>A</bold><italic><tp:taxon-name><tp:taxon-name-part taxon-name-part-type="genus" reg="Oligoneuriopsis">O.</tp:taxon-name-part> <tp:taxon-name-part taxon-name-part-type="species" reg="skhounate">skhounate</tp:taxon-name-part></tp:taxon-name></italic><bold>B</bold><italic><tp:taxon-name><tp:taxon-name-part taxon-name-part-type="genus" reg="Oligoneuriopsis">O.</tp:taxon-name-part> <tp:taxon-name-part taxon-name-part-type="species" reg="orontensis">orontensis</tp:taxon-name-part></tp:taxon-name></italic>. Scale bar: 1 mm.</p></caption><graphic xmlns:xlink="http://www.w3.org/1999/xlink" xlink:href="zookeys-985-015-g012.jpg" position="float" orientation="portrait" xlink:type="simple" id="oo_471490.jpg"><uri content-type="original_file" xlink:type="simple">https://binary.pensoft.net/fig/471490</uri></graphic></fig></tp:treatment-sec><tp:treatment-sec sec-type="Eggs" id="SECID0EAQAI"><title>Eggs.</title><p>General shape rhomboid, ca. 300 µm long and 270 µm wide, chorionic surface finely granulated (Fig. <xref ref-type="fig" rid="F11">11D</xref>), micropyle tagenoform, smooth, sperm guide well apparent (Fig. <xref ref-type="fig" rid="F11">11E</xref>), KCT’s rather regularly arranged, ca. 10 µm of diameter, formed by coil-thread ending in a leaf-like and flat structure (Fig. <xref ref-type="fig" rid="F11">11F</xref>).</p></tp:treatment-sec><tp:treatment-sec sec-type="Affinities" id="SECID0ESQAI"><title>Affinities.</title><p>In male imagos, <italic><tp:taxon-name><tp:taxon-name-part taxon-name-part-type="genus" reg="Oligoneuriopsis">O.</tp:taxon-name-part> <tp:taxon-name-part taxon-name-part-type="species" reg="orontensis">orontensis</tp:taxon-name-part></tp:taxon-name></italic> differ from all other known species by the apex of the lateral sclerite of the penis, which is greatly enlarged, even more than in <italic><tp:taxon-name><tp:taxon-name-part taxon-name-part-type="genus" reg="Oligoneuriopsis">O.</tp:taxon-name-part> <tp:taxon-name-part taxon-name-part-type="species" reg="dobbsi">dobbsi</tp:taxon-name-part></tp:taxon-name></italic>, and the proximal process of the penis which is bifid. Nymphs are characterized by a row of setae on the outer margin of hind femora which does not reach the apex compared to other species studied, except <italic><tp:taxon-name><tp:taxon-name-part taxon-name-part-type="genus" reg="Oligoneuriopsis">O.</tp:taxon-name-part> <tp:taxon-name-part taxon-name-part-type="species" reg="jessicae">jessicae</tp:taxon-name-part></tp:taxon-name></italic> to some extent, and differs to all other known species by the absence of a row of setae on hind tibiae.</p><fig id="F13" position="float" orientation="portrait"><object-id xmlns:xlink="http://www.w3.org/1999/xlink" content-type="doi" xlink:type="simple">10.3897/zookeys.985.56649.figure13</object-id><object-id xmlns:xlink="http://www.w3.org/1999/xlink" content-type="arpha" xlink:type="simple">86027851-07E3-52EE-9AAB-AB14DF0CE5B7</object-id><label>Figure 13.</label><caption><p>Genitalia of <italic><tp:taxon-name><tp:taxon-name-part taxon-name-part-type="genus" reg="Oligoneuriopsis">Oligoneuriopsis</tp:taxon-name-part></tp:taxon-name></italic> sp. from Iran in ventral view. Scale bar: 1 mm.</p></caption><graphic xmlns:xlink="http://www.w3.org/1999/xlink" xlink:href="zookeys-985-015-g013.jpg" position="float" orientation="portrait" xlink:type="simple" id="oo_471491.jpg"><uri content-type="original_file" xlink:type="simple">https://binary.pensoft.net/fig/471491</uri></graphic></fig></tp:treatment-sec><tp:treatment-sec sec-type="habitat" id="SECID0ENSAI"><title>Habitat preference.</title><p>In Israel, found in well-oxygenized streams with high water discharge and current velocity (<xref ref-type="bibr" rid="B44">Yanai et al. 2020</xref>). The scarcity of these habitats in the Levant may be the reason for its recent decline in Israel, and perhaps in other countries, although no recent data are available.</p></tp:treatment-sec><tp:treatment-sec sec-type="distribution" id="SECID0EXSAI"><title>Known distribution.</title><p>Israel, Lebanon, Syria, Turkey.</p></tp:treatment-sec><tp:treatment-sec sec-type="comments" id="SECID0E3SAI"><title>Comments.</title><p><xref ref-type="bibr" rid="B4">Al-Zubaidi and Al-Kayatt (1986)</xref> reported on “<italic><tp:taxon-name><tp:taxon-name-part taxon-name-part-type="genus" reg="Oligoneuriopsis">Oligoneuriopsis</tp:taxon-name-part></tp:taxon-name></italic> sp.” from northern Iraq (later cited by <xref ref-type="bibr" rid="B1">Abdul-Rassoul 2020</xref>). These individuals may belong either to <italic><tp:taxon-name><tp:taxon-name-part taxon-name-part-type="genus" reg="Oligoneuriopsis">O.</tp:taxon-name-part> <tp:taxon-name-part taxon-name-part-type="species" reg="orontensis">orontensis</tp:taxon-name-part></tp:taxon-name></italic> or <italic><tp:taxon-name><tp:taxon-name-part taxon-name-part-type="genus" reg="Oligoneuriopsis">O.</tp:taxon-name-part> <tp:taxon-name-part taxon-name-part-type="species" reg="villosus">villosus</tp:taxon-name-part></tp:taxon-name></italic>, thus pushing distribution slightly eastwards or westwards, respectively. While both alternatives are possible in terms of ecology and geography, it is very likely that these specimens were misidentified and in fact belong to the genus <italic><tp:taxon-name><tp:taxon-name-part taxon-name-part-type="genus" reg="Oligoneuriella">Oligoneuriella</tp:taxon-name-part></tp:taxon-name></italic>, the only oligoneuriid reported by the authors in the following year (<xref ref-type="bibr" rid="B5">Al-Zubaidi et al. 1987</xref>). Until further information is available, we ignore this report from Iraq.</p><fig id="F14" position="float" orientation="portrait"><object-id xmlns:xlink="http://www.w3.org/1999/xlink" content-type="doi" xlink:type="simple">10.3897/zookeys.985.56649.figure14</object-id><object-id xmlns:xlink="http://www.w3.org/1999/xlink" content-type="arpha" xlink:type="simple">78F92945-4A57-5FBC-92A7-4F2CE5F855AB</object-id><label>Figure 14.</label><caption><p>Hind femora of representative <italic><tp:taxon-name><tp:taxon-name-part taxon-name-part-type="genus" reg="Oligoneuriella">Oligoneuriella</tp:taxon-name-part></tp:taxon-name></italic> (<bold>A–C</bold>) and <italic><tp:taxon-name><tp:taxon-name-part taxon-name-part-type="genus" reg="Oligoneuriopsis">Oligoneuriopsis</tp:taxon-name-part></tp:taxon-name></italic> (<bold>D–F</bold>) species <bold>A</bold><italic><tp:taxon-name><tp:taxon-name-part taxon-name-part-type="genus" reg="Oligoneuriella">Oligoneuriella</tp:taxon-name-part> <tp:taxon-name-part taxon-name-part-type="species" reg="rhenana">rhenana</tp:taxon-name-part></tp:taxon-name></italic><bold>B</bold><italic><tp:taxon-name><tp:taxon-name-part taxon-name-part-type="genus" reg="Oligoneuriella">Oligoneuriella</tp:taxon-name-part> <tp:taxon-name-part taxon-name-part-type="species" reg="pallida">pallida</tp:taxon-name-part></tp:taxon-name></italic><bold>C</bold><italic><tp:taxon-name><tp:taxon-name-part taxon-name-part-type="genus" reg="Oligoneuriella">Oligoneuriella</tp:taxon-name-part> <tp:taxon-name-part taxon-name-part-type="species" reg="skoura">skoura</tp:taxon-name-part></tp:taxon-name></italic><bold>D</bold><italic><tp:taxon-name><tp:taxon-name-part taxon-name-part-type="genus" reg="Oligoneuriopsis">Oligoneuriopsis</tp:taxon-name-part> <tp:taxon-name-part taxon-name-part-type="species" reg="lawrencei">lawrencei</tp:taxon-name-part></tp:taxon-name></italic><bold>E</bold><italic><tp:taxon-name><tp:taxon-name-part taxon-name-part-type="genus" reg="Oligoneuriopsis">Oligoneuriopsis</tp:taxon-name-part> <tp:taxon-name-part taxon-name-part-type="species" reg="skhounate">skhounate</tp:taxon-name-part></tp:taxon-name></italic><bold>F</bold><italic><tp:taxon-name><tp:taxon-name-part taxon-name-part-type="genus" reg="Oligoneuriopsis">Oligoneuriopsis</tp:taxon-name-part> <tp:taxon-name-part taxon-name-part-type="species" reg="orontensis">orontensis</tp:taxon-name-part></tp:taxon-name></italic>.</p></caption><graphic xmlns:xlink="http://www.w3.org/1999/xlink" xlink:href="zookeys-985-015-g014.jpg" position="float" orientation="portrait" xlink:type="simple" id="oo_471492.jpg"><uri content-type="original_file" xlink:type="simple">https://binary.pensoft.net/fig/471492</uri></graphic></fig></tp:treatment-sec><tp:treatment-sec><!--Section generated to contain objects referenced in tp:taxon-treatment.--><fig id="F9" position="float" orientation="portrait"><object-id xmlns:xlink="http://www.w3.org/1999/xlink" content-type="doi" xlink:type="simple">10.3897/zookeys.985.56649.figure9</object-id><object-id xmlns:xlink="http://www.w3.org/1999/xlink" content-type="arpha" xlink:type="simple">91A3533A-4909-5AD4-8A3A-AA61B14F14B7</object-id><label>Figure 9.</label><caption><p>Genitalia of <italic><tp:taxon-name><tp:taxon-name-part taxon-name-part-type="genus" reg="Oligoneuriopsis">Oligoneuriopsis</tp:taxon-name-part></tp:taxon-name></italic> in ventral view <bold>A</bold><italic><tp:taxon-name><tp:taxon-name-part taxon-name-part-type="genus" reg="Oligoneuriopsis">O.</tp:taxon-name-part> <tp:taxon-name-part taxon-name-part-type="species" reg="skhounate">skhounate</tp:taxon-name-part></tp:taxon-name></italic><bold>B</bold><italic><tp:taxon-name><tp:taxon-name-part taxon-name-part-type="genus" reg="Oligoneuriopsis">O.</tp:taxon-name-part> <tp:taxon-name-part taxon-name-part-type="species" reg="orontensis">orontensis</tp:taxon-name-part></tp:taxon-name></italic>. Black arrows: Apex of the lateral longitudinal lobe of penis. White arrows: Proximal process of penis. Scale bar: 1 mm.</p></caption><graphic xmlns:xlink="http://www.w3.org/1999/xlink" xlink:href="zookeys-985-015-g009.jpg" position="float" orientation="portrait" xlink:type="simple" id="oo_471487.jpg"><uri content-type="original_file" xlink:type="simple">https://binary.pensoft.net/fig/471487</uri></graphic></fig><fig id="F10" position="float" orientation="portrait"><object-id xmlns:xlink="http://www.w3.org/1999/xlink" content-type="doi" xlink:type="simple">10.3897/zookeys.985.56649.figure10</object-id><object-id xmlns:xlink="http://www.w3.org/1999/xlink" content-type="arpha" xlink:type="simple">68F72270-E18E-53D7-A50D-FC33F916561D</object-id><label>Figure 10.</label><caption><p>Habitus of <italic><tp:taxon-name><tp:taxon-name-part taxon-name-part-type="genus" reg="Oligoneuriopsis">Oligoneuriopsis</tp:taxon-name-part></tp:taxon-name></italic> nymphs in dorsal view <bold>A</bold><italic><tp:taxon-name><tp:taxon-name-part taxon-name-part-type="genus" reg="Oligoneuriopsis">O.</tp:taxon-name-part> <tp:taxon-name-part taxon-name-part-type="species" reg="skhounate">skhounate</tp:taxon-name-part></tp:taxon-name></italic><bold>B</bold><italic><tp:taxon-name><tp:taxon-name-part taxon-name-part-type="genus" reg="Oligoneuriopsis">O.</tp:taxon-name-part> <tp:taxon-name-part taxon-name-part-type="species" reg="orontensis">orontensis</tp:taxon-name-part></tp:taxon-name></italic>. Scale bar: 5 mm.</p></caption><graphic xmlns:xlink="http://www.w3.org/1999/xlink" xlink:href="zookeys-985-015-g010.jpg" position="float" orientation="portrait" xlink:type="simple" id="oo_471488.jpg"><uri content-type="original_file" xlink:type="simple">https://binary.pensoft.net/fig/471488</uri></graphic></fig><fig id="F11" position="float" orientation="portrait"><object-id xmlns:xlink="http://www.w3.org/1999/xlink" content-type="doi" xlink:type="simple">10.3897/zookeys.985.56649.figure11</object-id><object-id xmlns:xlink="http://www.w3.org/1999/xlink" content-type="arpha" xlink:type="simple">A00500C7-3EF9-5DBF-9523-C37823A2637C</object-id><label>Figure 11.</label><caption><p><italic><tp:taxon-name><tp:taxon-name-part taxon-name-part-type="genus" reg="Oligoneuriopsis">O.</tp:taxon-name-part> <tp:taxon-name-part taxon-name-part-type="species" reg="skhounate">skhounate</tp:taxon-name-part></tp:taxon-name></italic> (<bold>A–C</bold>) and <italic><tp:taxon-name><tp:taxon-name-part taxon-name-part-type="genus" reg="Oligoneuriopsis">O.</tp:taxon-name-part> <tp:taxon-name-part taxon-name-part-type="species" reg="orontensis">orontensis</tp:taxon-name-part></tp:taxon-name></italic> (<bold>D–F</bold>) <bold>A, D</bold> shape of the egg <bold>B, E</bold> micropyle <bold>C, F</bold> KCT’s.</p></caption><graphic xmlns:xlink="http://www.w3.org/1999/xlink" xlink:href="zookeys-985-015-g011.jpg" position="float" orientation="portrait" xlink:type="simple" id="oo_471489.jpg"><uri content-type="original_file" xlink:type="simple">https://binary.pensoft.net/fig/471489</uri></graphic></fig></tp:treatment-sec><ref-list><ref id="B24"><mixed-citation xmlns:xlink="http://www.w3.org/1999/xlink" xlink:type="simple"><person-group><name name-style="western"><surname>Koch</surname><given-names>S</given-names></name></person-group> (<year>1980</year>) <article-title>Beschreibung der Larve von <italic><tp:taxon-name><tp:taxon-name-part taxon-name-part-type="genus">Oligoneuriella</tp:taxon-name-part> <tp:taxon-name-part taxon-name-part-type="species">orontensis</tp:taxon-name-part></tp:taxon-name></italic> n. sp. aus dem Vorderen Orient und Vergleich mit den paläarktischen Arten von <italic><tp:taxon-name><tp:taxon-name-part taxon-name-part-type="genus">Oligoneuriella</tp:taxon-name-part></tp:taxon-name></italic> Ulmer (<tp:taxon-name><tp:taxon-name-part taxon-name-part-type="order">Ephemeroptera</tp:taxon-name-part></tp:taxon-name>).</article-title><source>Entomologische Zeitschrift</source><volume>90</volume>: <fpage>153</fpage>–<lpage>160</lpage>.</mixed-citation></ref><ref id="B44"><mixed-citation xmlns:xlink="http://www.w3.org/1999/xlink" xlink:type="simple"><person-group><name name-style="western"><surname>Yanai</surname><given-names>Z</given-names></name><name name-style="western"><surname>Sartori</surname><given-names>M</given-names></name><name name-style="western"><surname>Gattolliat</surname><given-names>J-L</given-names></name></person-group> (<year>2020</year>) <article-title>Contribution to the mayflies (<tp:taxon-name><tp:taxon-name-part taxon-name-part-type="class">Insecta</tp:taxon-name-part></tp:taxon-name>: <tp:taxon-name><tp:taxon-name-part taxon-name-part-type="order">Ephemeroptera</tp:taxon-name-part></tp:taxon-name>) of Israel and the Palestinian Authority.</article-title><source>CheckList</source><volume>16</volume>: <fpage>229</fpage>–<lpage>236</lpage>. <ext-link xlink:type="simple" ext-link-type="doi" xlink:href="10.15560/16.2.229">https://doi.org/10.15560/16.2.229</ext-link></mixed-citation></ref><ref id="B4"><mixed-citation xmlns:xlink="http://www.w3.org/1999/xlink" xlink:type="simple"><person-group><name name-style="western"><surname>Al-Zubaidi</surname><given-names>F</given-names></name><name name-style="western"><surname>Al-Kayatt</surname><given-names>A</given-names></name></person-group> (<year>1986</year>) <article-title>A preliminary survey of mayflies from the north of Iraq.</article-title><source>Journal of Biological Sciences Research</source><volume>17</volume>: <fpage>147</fpage>–<lpage>151</lpage>.</mixed-citation></ref><ref id="B1"><mixed-citation xmlns:xlink="http://www.w3.org/1999/xlink" xlink:type="simple"><person-group><name name-style="western"><surname>Abdul-Rassoul</surname><given-names>MS</given-names></name></person-group> (<year>2020</year>) <article-title>Checklist of mayflies (<tp:taxon-name><tp:taxon-name-part taxon-name-part-type="order">Ephemeroptera</tp:taxon-name-part></tp:taxon-name>, <tp:taxon-name><tp:taxon-name-part taxon-name-part-type="class">Insecta</tp:taxon-name-part></tp:taxon-name>) from Iraq.</article-title><source>Iraq Natural History Museum Publication</source><volume>37</volume>: <fpage>1</fpage>–<lpage>16</lpage>. <ext-link xlink:type="simple" ext-link-type="doi" xlink:href="10.26842/inhmp.7.2020.37.05.0016">https://doi.org/10.26842/inhmp.7.2020.37.05.0016</ext-link></mixed-citation></ref><ref id="B5"><mixed-citation xmlns:xlink="http://www.w3.org/1999/xlink" xlink:type="simple"><person-group><name name-style="western"><surname>Al-Zubaidi</surname><given-names>F</given-names></name><name name-style="western"><surname>Braasch</surname><given-names>D</given-names></name><name name-style="western"><surname>Al-Kayatt</surname><given-names>A</given-names></name></person-group> (<year>1987</year>) <article-title>Mayflies from Iraq (<tp:taxon-name><tp:taxon-name-part taxon-name-part-type="class">Insecta</tp:taxon-name-part></tp:taxon-name>, <tp:taxon-name><tp:taxon-name-part taxon-name-part-type="order">Ephemeroptera</tp:taxon-name-part></tp:taxon-name>).</article-title><source>Faunistische Abhandlungen, Staatliches Museum für Tierkunde Dresden</source><volume>14</volume>: <fpage>179</fpage>–<lpage>184</lpage>.</mixed-citation></ref></ref-list></tp:taxon-treatment>
